# Supplementary material for: REG-O3 chimeric peptide combining growth hormone and somatostatin sequences improves joint function and prevents cartilage degradation in rat model of traumatic knee osteoarthritis
Source: PLoS One. 2020 Apr 14;15(4):e0231240. doi: 10.1371/journal.pone.0231240 (PMC7156079; doi:10.1371/journal.pone.0231240)
Supplement: S1 Dataset — (XLSX) [file pone.0231240.s005.XLSX]

## Sheet: DWB Raw data
WEIGHT	1	2	3	4	5	6	7	8	9	10	11	12	13	14	15	16	17	18	19	20	21	22	23	24	25	26	27	28	29	30	31	32	33	34	35	36	37	38	39	40	41	42	43	44	45	46	47	48	49
T0	394	392	384	395	371	409	388	375	402	386	384	394	385	314	384	380	384	387	384	380	377	368	409	405	394	411	380	372	374	395	388	381	399	382	397	391	370	387	374	400	366	390	385	398	376	398	371	385	380
T1	367	378	367	356	348	391	370	358	375	364	370	374	370	356	366	358	385	366	364	370	383	354	391	383	382	382	361	360	358	385	371	365	372	369	372	357	355	372	373	370	343	378	369	380	362	389	358	354	368
T2	388	404	391	370	364	406	387	381	392	380	388	384	386	380	384	380	376	375	369	379	378	369	406	404	399	404	403	365	374	406	380	382	391	378	388	376	373	391	397	389	360	399	386	394	375	400	368	374	388
T3	394	412	402	386	382	415	399	389	394	382	403	396	386	383	385	379	374	381	371	377	375	370	404	406	408	416	389	377	385	415	387	391	391	388	398	391	384	399	403	399	371	407	396	404	385	421	383	383	399
T4	397	417	414	390	383	414	403	398	401	383	408	402	387	386	389	378	379	386	378	381	377	370	412	406	421	422	399	385	391	428	393	394	399	398	408	397	391	406	416	412	375	413	399	411	390	431	387	396	412
T5	403	429	411	398	386	424	405	404	412	389	418	389	387	387	389	378	390	390	384	383	380	378	411	411	426	430	405	395	402	438	405	401	414	403	411	408	390	416	423	408	385	426	417	415	401	438	399	386	417
T6	418	445	429	417	400	437	422	413	416	398	436	413	410	416	407	397	403	417	405	393	395	394	433	420	437	450	429	396	416	454	418	418	429	412	427	418	410	425	439	421	398	436	417	430	412	455	414	398	427
T7	433	458	439	423	412	452	437	422	429	409	455	421	430	421	422	411	416	414	417	403	410	405	448	438	446	467	441	420	425	470	433	437	442	422	439	431	426	440	447	431	420	452	427	445	424	465	425	410	436
T8	440	472	452	437	431	463	442	432	435	409	467	431	444	432	440	422	427	427	425	418	435	410	453	460	460	476	454	410	429	476	444	448	449	432	443	438	439	472	453	443	427	459	436	451	438	477	434	422	446
Fr/Re Ratio Weight	1	2	3	4	5	6	7	8	9	10	11	12	13	14	15	16	17	18	19	20	21	22	23	24	25	26	27	28	29	30	31	32	33	34	35	36	37	38	39	40	41	42	43	44	45	46	47	48	49
T0	0.33	0.29	0.6	0.36	0.28	0.34	0.2	0.17	0.19	0.36	0.26	0.48	0.19	0.4	0.4	0.22	0.3	0.25	0.48	0.26	0.31	0.31	0.44	0.29	0.25	0.3	0.34	0.23	0.37	0.28	0.31	0.33	0.32	0.31	0.36	0.35	0.29	0.37	0.31	0.31	0.45	0.52	0.36	0.31	0.28	0.37	0.36	0.3	0.32
T1	0.5	0.37	0.52	0.52	0.21	0.4	0.26	0.23	0.26	0.29	0.31	0.28	0.3	0.45	0.26	0.15	0.44	0.45	0.33	0.43	0.34	0.23	0.44	0.38	0.35	0.26	0.32	0.33	0.3	0.55	0.37	0.33	0.46	0.39	0.24	0.34	0.18	0.43	0.35	0.12	0.37	0.27	0.32	0.32	0.41	0.33	0.68	0.34	0.83
T2	0.59	0.44	0.44	0.63	0.21	0.5	0.12	0.31	0.35	0.53	0.16	0.52	0.43	0.45	0.33	0.29	0.51	0.56	0.56	0.38	0.35	0.31	0.5	0.25	0.34	0.35	0.61	0.55	0.39	0.4	0.33	0.39	0.37	0.46	0.3	0.66	0.15	0.42	0.3	0.14	0.38	0.31	0.36	0.37	0.63	0.51	0.43	0.39	0.34
T3	0.42	0.58	0.43	0.28	0.2	0.3	0.29	0.6	0.28	0.47	0.34	0.5	0.45	0.35	0.49	0.43	0.17	0.37	0.32	0.32	0.37	0.37	0.46	0.5	0.26	0.19	0.43	0.25	0.42	0.27	0.35	0.22	0.57	0.33	0.58	0.2	0.24	0.22	0.46	0.33	0.68	0.47	0.22	0.19	0.45	0.44	0.58	0.53	0.39
T4	0.43	0.49	0.66	0.44	0.74	0.42	0.14	0.49	0.27	0.21	0.47	0.25	0.33	0.3	0.23	0.37	0.4	0.4	0.54	0.24	0.54	0.29	0.31	0.47	0.33	0.23	0.35	0.27	0.23	0.53	0.15	0.11	0.44	0.41	0.22	0.37	0.19	0.46	0.26	0.37	0.32	0.48	0.41	0.44	0.39	0.49	0.59	0.53	0.47
T5	0.38	0.17	0.3	0.5	0.26	0.21	0.39	0.22	0.37	0.6	0.22	0.49	0.45	0.24	0.32	0.24	0.4	0.31	0.4	0.22	0.57	0.28	0.33	0.19	0.21	0.28	0.22	0.17	0.41	0.39	0.38	0.27	0.44	0.33	0.17	0.21	0.19	0.23	0.45	0.34	0.33	0.26	0.35	0.11	0.42	0.42	0.46	0.42	0.4
T6	0.3	0.35	0.45	0.34	0.19	0.27	0.23	0.36	0.26	0.38	0.23	0.2	0.23	0.28	0.41	0.16	0.13	0.31	0.37	0.2	0.5	0.27	0.2	0.28	0.28	0.18	0.28	0.27	0.37	0.18	0.13	0.18	0.34	0.18	0.18	0.19	0.36	0.22	0.27	0.33	0.22	0.16	0.34	0.3	0.42	0.4	0.23	0.44	0.27
T7	0.36	0.51	0.28	0.36	0.16	0.43	0.21	0.36	0.22	0.35	0.33	0.48	0.21	0.26	0.22	0.43	0.31	0.39	0.21	0.2	0.42	0.33	0.29	0.28	0.3	0.23	0.39	0.1	0.35	0.34	0.25	0.29	0.17	0.27	0.26	0.27	0.29	0.38	0.3	0.41	0.46	0.31	0.29	0.27	0.3	0.36	0.2	0.35	0.3
T8	0.3	0.23	0.36	0.21	0.29	0.35	0.12	0.14	0.17	0.35	0.35	0.27	0.26	0.23	0.41	0.41	0.34	0.14	0.29	0.33	0.39	0.24	0.22	0.21	0.15	0.28	0.33	0.21	0.38	0.24	0.11	0.61	0.22	0.22	0.25	0.18	0.29	0.2	0.43	0.21	0.17	0.27	0.23	0.13	0.31	0.25	0.22	0.62	0.31
Fr/Re Ratio Surface	1	2	3	4	5	6	7	8	9	10	11	12	13	14	15	16	17	18	19	20	21	22	23	24	25	26	27	28	29	30	31	32	33	34	35	36	37	38	39	40	41	42	43	44	45	46	47	48	49
T0	0.505127	0.407588	0.66493	0.458138	0.370347	0.434922	0.334854	0.260884	0.295629	0.475932	0.414314	0.611593	0.286415	0.546325	0.501157	0.30806	0.365737	0.392737	0.547937	0.384372	0.421227	0.588765	0.541271	0.453494	0.415455	0.465644	0.48802	0.300533	0.591762	0.443809	0.434522	0.463613	0.430878	0.42799	0.47556	0.477253	0.412341	0.442378	0.495104	0.486891	0.523258	0.580567	0.519152	0.435112	0.405934	0.538569	0.461208	0.369523	0.454073
T1	0.567576	0.651006	0.669163	0.592729	0.290614	0.484183	0.371754	0.332577	0.335083	0.388648	0.41517	0.351142	0.410026	0.541679	0.382487	0.200772	0.516161	0.649812	0.464632	0.558743	0.475627	0.340768	0.61406	0.436471	0.465442	0.3838	0.376003	0.404611	0.423205	0.901472	0.41348	0.513414	0.514768	0.491501	0.303282	0.589827	0.227213	0.445319	0.458134	0.186729	0.417232	0.395151	0.356395	0.398288	0.438151	0.568619	0.591357	0.410969	0.934297
T2	0.688903	0.601689	0.646106	0.5474	0.282158	0.594094	0.16385	0.4646	0.514081	0.58526	0.2266	0.651309	0.578519	0.543238	0.398123	0.329253	0.618924	0.722753	0.631926	0.576738	0.369771	0.463897	0.470222	0.334329	0.440241	0.53605	0.718766	0.67246	0.525011	0.471181	0.508716	0.658531	0.616902	0.65593	0.432747	0.654299	0.196907	0.494691	0.465179	0.239326	0.602936	0.391538	0.492135	0.747592	0.765641	0.594445	0.43011	0.578228	0.557746
T3	0.692304	0.784314	0.597175	0.440983	0.270479	0.454652	0.561292	1.11408	0.437236	0.46851	0.426031	0.454221	0.505506	0.521698	0.710718	0.515544	0.303245	0.58233	0.635538	0.700742	0.506491	0.487268	0.590165	0.6416	0.393539	0.341746	0.821378	0.375344	0.593679	0.487671	0.604611	0.354882	0.516112	0.569133	0.833368	0.466146	0.281932	0.353094	0.527257	0.487982	0.291541	0.683387	0.333531	0.354457	0.883097	0.581737	0.923215	0.624332	0.69479
T4	0.678762	0.684012	0.716573	0.502613	0.590577	0.582252	0.193333	0.593147	0.458085	0.314614	0.65978	0.526831	0.476754	0.515156	0.390992	0.65541	0.452059	0.650503	0.64265	0.333061	0.689932	0.437624	0.535601	0.689204	0.517085	0.293642	0.680077	0.447688	0.30137	0.775868	0.299753	0.212118	0.623604	0.481105	0.483885	0.608466	0.301747	0.660738	0.310203	0.628446	0.385462	0.554456	0.795434	0.678067	0.700038	0.547168	0.851498	0.695135	0.638026
T5	0.610852	0.367086	0.434393	0.76368	0.27985	0.428309	0.609835	0.42478	0.542494	0.682581	0.484556	0.594599	0.570195	0.354598	0.58175	0.394335	0.557306	0.722131	0.869578	0.412922	0.669782	0.533086	0.591209	0.29776	0.408216	0.677866	0.336632	0.360232	0.729648	0.494764	0.614615	0.592509	0.930783	0.429166	0.387186	0.369028	0.344235	0.468024	0.432904	0.53726	0.508884	0.532633	0.520304	0.293243	0.558445	0.763281	0.551359	0.66839	0.795846
T6	0.61564	0.496336	0.499485	0.570377	0.434354	0.444695	0.288837	0.575639	0.354589	0.593327	0.45092	0.454079	0.449779	0.354366	0.571307	0.383287	0.267364	0.599428	0.398118	0.435883	0.730136	0.508552	0.440635	0.460852	0.491801	0.330629	0.398945	0.399616	0.490592	0.298866	0.282697	0.387408	0.553279	0.376643	0.355583	0.353772	0.554412	0.327341	0.416027	0.676824	0.327838	0.403913	0.463699	0.491401	0.583099	0.65999	0.387864	0.569679	0.588145
T7	0.740147	0.875256	0.448958	0.601361	0.325658	0.476126	0.313042	0.682322	0.415638	0.457264	0.516741	0.595794	0.448438	0.402303	0.475249	0.513	0.437797	0.623323	0.407685	0.445376	0.617406	0.499253	0.535098	0.449416	0.424939	0.42225	0.559873	0.261588	0.51926	0.581867	0.355123	0.630858	0.347993	0.430402	0.554934	0.576145	0.476754	0.531521	0.640607	0.676092	0.734879	0.574165	0.471281	0.536501	0.477309	0.576693	0.297296	0.60041	0.581354
T8	0.454302	0.446823	0.514201	0.348008	0.467199	0.447689	0.224553	0.230108	0.316695	0.590822	0.478741	0.383801	0.635689	0.431062	0.599098	0.466135	0.546714	0.369249	0.402558	0.424888	0.595156	0.563797	0.502105	0.370766	0.297336	0.436507	0.467285	0.359867	0.594698	0.396341	0.222674	0.917125	0.506981	0.339872	0.600075	0.332141	0.395759	0.349206	0.569018	0.395112	0.270087	0.424871	0.41475	0.311371	0.446566	0.493787	0.4292	0.789333	0.638399
L/R Ratio Weight	1	2	3	4	5	6	7	8	9	10	11	12	13	14	15	16	17	18	19	20	21	22	23	24	25	26	27	28	29	30	31	32	33	34	35	36	37	38	39	40	41	42	43	44	45	46	47	48	49
T0	0.95	0.95	1.12	1.27	1.07	1.07	0.87	1.14	0.99	0.9	1.04	0.92	1.01	1.06	1.08	0.87	1.21	1.13	0.84	1.04	1.07	1.05	1.24	1.1	1.04	1.04	1.02	1.01	1.06	1.06	0.96	0.86	1.14	1.07	1.02	1.02	0.96	0.79	0.99	1.04	1.18	0.88	1.06	1.16	0.99	0.99	1.04	0.79	0.88
T1	2.14	2.49	1.68	2.07	2.24	1.32	1.46	2.2	1.58	1.51	1.42	2	1.39	1.55	1.43	1.25	1.43	1.73	1.81	1.7	1.09	1.48	1.82	1.43	1.58	1.51	1.59	1.44	1.59	1.28	1.46	1.52	1.41	1.65	1.65	2.34	1.69	1.76	1.81	1.39	1.66	1.43	1.62	1.22	1.46	1.68	1.74	1.63	2.04
T2	1.29	1.74	1.23	1.71	1.63	1.66	1.5	1.49	1.63	1.49	1.65	1.78	1	1.06	1.59	1.05	2.56	2.17	1.53	1.09	1.75	1.2	1.18	1.48	1.86	1.07	1.25	1.68	1.49	1.77	1.58	0.84	1.25	1.92	1.59	1.39	1.58	1.4	1.7	1.55	1.42	1.88	1.3	1.02	1.39	2.83	1.88	1.49	1.96
T3	2	1.75	1.04	1.79	1.51	1.31	1.33	1.22	1.22	0.95	1.04	1.63	1.51	1.01	1.54	1.26	1.16	1	1.36	1.69	1.69	1.31	1.03	1.17	1.3	1.08	1.68	1.43	1.07	0.99	0.81	1.09	1.09	1.56	0.84	1.78	0.94	1.67	1.21	1.4	0.64	0.93	1.31	1.08	2.53	1.71	1.64	1.6	1.32
T4	1.33	1.58	1.98	1.48	1.54	1.01	1.43	1.33	1.06	1.1	1.35	1.77	0.85	0.79	0.96	0.77	2.46	1.3	1.74	1.26	1.4	1.16	0.92	1.16	1.61	1.34	1.46	1.5	1.01	1.18	1.45	1.17	0.99	1.51	1.09	1.66	1.17	1.14	1.66	1.03	1.72	0.91	1.34	1.25	0.83	1.99	1.07	1.46	1.63
T5	0.97	1.78	1.5	1.39	1.57	1.44	0.76	0.89	1.38	1.22	1.29	1.78	1.01	1.11	1.54	1	1.43	1.11	3.54	1.02	2.01	1.31	0.91	1.24	1.38	0.74	1.41	0.93	0.99	1.12	1.02	0.76	0.92	1.8	1.39	1.74	0.79	0.96	1.08	0.91	1.27	0.94	1.31	1.21	0.69	1.61	1.12	2.04	1.21
T6	1.75	1.65	1.01	1.55	1.68	1.04	1.35	1.87	1.03	1.48	1.43	1.5	0.98	0.84	1.02	1.18	1.17	0.93	1.32	1.33	1.19	1.67	0.99	1.25	0.98	1.04	1.1	1.32	1.36	0.75	0.98	0.76	0.93	1.29	1.11	1.07	1.03	0.73	1.67	0.77	1.11	1.06	1.24	0.93	0.68	1.88	1.41	1.43	1.49
T7	1.52	1.39	1.5	1.11	1.26	0.92	1.26	1.6	0.89	1.25	1.08	1.22	1.09	1.09	1	1.36	1.03	0.91	0.8	1.33	1.34	1.72	1	1.34	1.45	0.94	1.32	1.18	1.51	0.91	1.03	1.23	1.3	1.3	0.91	1.16	0.88	0.76	1.75	0.65	0.73	1.16	1.34	0.94	1.02	1.72	1.31	1.73	1.39
T8	2.03	1.27	1.06	1.64	0.96	1.06	1.41	1.49	1.06	0.97	1.55	1.23	0.88	1.13	1	0.91	1.19	0.98	1.65	0.99	1.21	0.71	0.83	0.85	1.35	0.95	0.9	1.07	1.74	0.83	0.87	1.67	1.01	1.38	0.96	1.03	1.09	0.83	1.69	0.79	1.18	1.23	0.97	0.92	0.96	1.31	1.25	0.88	1.39
L/R Ratio Surface	1	2	3	4	5	6	7	8	9	10	11	12	13	14	15	16	17	18	19	20	21	22	23	24	25	26	27	28	29	30	31	32	33	34	35	36	37	38	39	40	41	42	43	44	45	46	47	48	49
T0	1.02457	0.997597	1.16516	1.22589	1.14426	0.941788	0.902862	1.13929	0.985321	0.964255	0.966359	0.927742	0.934803	1.12749	1.10054	0.880522	1.09193	1.00865	0.880826	0.954839	1.12273	1.0087	1.17155	1.05616	1.07638	1.02505	1.03247	0.987933	1.11427	0.999048	0.903842	0.891682	0.981651	0.95954	1.07655	0.948083	0.954056	0.744752	1.07654	1.02137	1.10879	0.870284	1.06393	1.04536	1.07419	1.02361	0.981739	0.812132	0.895811
T1	1.65051	1.52229	1.36007	1.35747	1.59477	1.08717	1.13854	1.58608	1.27762	1.19549	1.17985	1.55535	1.26414	1.37693	1.18562	1.04269	1.23956	1.31349	1.17918	1.2831	0.891923	1.13618	1.25882	1.18055	1.19211	1.19778	1.41594	1.04804	1.238	0.7789	1.33844	1.19574	1.20253	1.15989	1.38529	1.51371	1.35069	1.35038	1.28967	1.28145	1.4578	1.14675	1.32304	1.05656	1.19328	1.21836	1.85415	1.26738	1.43968
T2	0.923745	1.47862	1.01734	1.32638	1.24073	1.60894	1.2355	1.09612	1.20351	1.62649	1.36098	1.84054	1.10431	1.09395	1.32617	0.871473	1.92567	1.62316	1.26605	1.00253	1.28737	1.04507	2.14908	1.08908	1.27664	1.02225	1.05529	1.10144	1.79425	1.4079	1.31885	0.798289	1.16355	1.46997	1.1992	1.22348	1.3696	1.16342	1.29356	1.12884	1.2943	1.5085	1.2471	0.857301	1.03458	1.7996	1.42571	0.943197	1.3232
T3	1.26879	1.35514	0.951433	1.3046	1.23078	1.11223	1.09315	1.09971	1.12434	1.11666	1.03079	1.15346	1.38671	1.08944	0.920304	1.24115	0.901905	0.976718	1.02195	1.27882	1.33503	1.03677	1.13939	1.02737	1.00166	1.21578	1.36512	1.13418	1.15862	0.94453	0.964469	1.03663	1.22001	1.29192	0.942262	1.38728	1.4574	1.39835	1.08016	1.12065	1.30068	0.815124	1.02103	1.13578	1.40728	1.5123	0.990004	1.16696	0.803486
T4	0.823864	1.5432	1.67551	1.03989	1.33512	1.00089	1.4096	1.36077	1.04477	1.05281	1.21117	1.3226	0.972912	0.769217	0.800973	0.841693	1.84575	1.34661	1.53002	0.982446	1.0368	0.975807	0.834449	1.02126	1.45194	1.29145	1.25931	1.25514	1.15196	1.11424	0.917227	1.20671	1.19519	1.19468	1.23703	1.24983	1.27302	1.06028	1.07714	0.939884	1.34997	0.83138	1.00658	1.1182	0.740756	1.64812	0.683159	0.896279	1.51535
T5	0.997134	1.46653	1.129	1.51187	1.39665	1.12162	0.804113	0.847114	1.37033	0.982657	1.02556	1.30003	0.918528	0.961159	1.59674	0.997868	1.07883	0.787201	1.6056	0.89239	1.43858	1.38873	1.17062	1.20113	1.2664	0.759805	1.23551	0.75236	1.15323	1.07367	1.19422	0.844695	0.837995	1.49294	1.22491	1.15674	1.10295	1.07984	1.03965	0.844527	1.1181	0.867761	1.11628	0.930043	0.893469	1.00425	0.833645	1.44099	1.14065
T6	1.17959	1.22006	0.958486	1.25044	1.12969	1.11711	1.2515	1.31988	1.10922	1.02803	1.05965	1.40796	0.902182	0.82813	0.972083	1.21974	1.1309	0.802372	1.01804	0.891148	1.18812	1.34463	1.02538	1.08781	0.896453	1.03403	1.0629	1.01694	1.20391	0.929717	0.822486	0.775581	1.04476	1.14113	0.994931	0.947517	1.03341	0.905912	1.39253	0.888836	1.15512	1.04929	1.08175	0.948967	0.897331	1.18482	1.10157	1.11008	1.01077
T7	1.46498	1.23177	1.27684	0.941292	1.1278	0.775756	1.18949	1.7275	0.712932	1.12607	0.889551	1.03728	1.04151	1.09511	1.25319	1.33715	1.02508	1.06882	0.969699	0.942963	1.06707	1.14913	0.93732	1.12177	1.2571	0.956154	1.36477	0.922428	1.07119	1.00337	0.921504	0.910017	1.2052	1.14496	1.02242	0.890564	1.04229	0.874971	1.0828	0.784436	0.84635	1.03099	1.02552	0.845497	1.0647	1.28342	0.885646	1.21479	0.942468
T8	1.24799	0.729669	1.06091	1.13804	0.848276	0.961209	1.18798	1.15105	1.02859	1.01453	1.04799	0.915053	0.976855	1.10887	0.821871	1.18063	1.15186	0.867791	1.2805	0.807349	1.02812	0.937138	0.788186	0.875122	1.27913	0.865122	0.865733	0.992492	1.42205	0.8544	0.960618	1.37474	0.806939	1.18654	0.717175	0.786944	1.139	0.893489	1.12538	0.765456	1.11606	1.00857	0.996018	0.880152	0.968174	1.083	0.882907	0.85616	1.1627
Rear L/R Ratio Weight	1	2	3	4	5	6	7	8	9	10	11	12	13	14	15	16	17	18	19	20	21	22	23	24	25	26	27	28	29	30	31	32	33	34	35	36	37	38	39	40	41	42	43	44	45	46	47	48	49
T0	0.968846	0.887133	0.925015	1.29979	1.11571	1.06859	0.830028	1.03494	1.02094	0.876049	1.07719	0.970511	1.07024	1.28712	1.03696	0.876236	1.27171	1.20718	0.789835	1.0625	0.983771	1.09498	1.11422	1.02286	1.19852	1.03208	1.04541	1.02513	1.11746	1.0971	1.08735	0.858833	1.14905	1.07854	0.966019	1.0048	0.912025	0.909735	1.02233	0.997329	1.02272	1.18665	1.01882	1.17889	1.07546	0.93687	1.11269	0.863125	0.926493
T1	2.44863	3.70752	1.94097	3.65274	2.62214	1.46387	1.64202	2.73545	1.68285	1.84	1.69769	2.41805	1.66539	1.76853	1.56526	1.43959	1.85733	2.17801	2.21515	2.45947	1.03283	1.61409	2.28707	1.46829	1.61414	1.56843	1.64514	1.66351	2.10206	1.39193	1.62156	1.83554	1.93769	2.05984	1.72	3.8429	1.81239	2.21224	2.23971	1.43273	1.81701	1.55222	1.73589	1.44856	1.90086	2.10482	1.73167	1.97668	4.40789
T2	1.51166	2.467	1.44536	1.66954	1.76363	2.0512	1.56216	1.84354	1.80539	2.46855	1.7065	2.09372	1.10942	1.21536	2.02882	1.28149	2.66537	2.6132	1.76951	1.23376	1.79596	1.65879	1.12905	1.66857	2.10922	1.09593	1.33073	2.19429	2.13734	1.66997	1.59654	0.999098	1.47095	2.59086	1.86449	2.47239	1.68527	1.44375	2.13832	1.72707	1.57613	2.04964	1.50067	1.37217	1.99917	3.50827	1.98886	2.04159	2.6022
T3	2.7758	2.85325	1.23805	1.74596	1.70808	1.40784	1.5845	1.88638	1.32966	1.05829	1.26176	2.13318	1.62452	1.0689	1.98204	1.42428	1.22701	1.11719	1.38788	2.14261	2.02554	1.44944	1.28455	1.30866	1.44454	1.14936	2.07852	1.60717	0.994015	1.09873	0.851849	1.11127	1.11757	1.63499	1.00051	2.02472	1.04344	1.79871	1.5045	1.62259	0.675114	1.28107	1.41453	1.21394	3.26938	2.06515	2.5008	1.97548	1.58926
T4	1.53793	2.06786	2.31107	1.68416	1.29312	1.14395	1.7335	1.49047	1.10193	1.12694	1.4892	2.13398	0.908795	0.72716	1.05033	0.851389	2.41571	1.2657	2.03898	1.29107	1.6451	1.32868	0.967647	1.25221	1.62136	1.38056	1.78571	1.51199	1.06251	1.51415	1.59483	1.02347	1.26688	1.59717	1.25475	1.54856	1.30761	1.27902	2.24401	1.43959	1.73256	1.08383	1.43672	1.4847	1.37182	2.47277	0.83874	2.25397	2.41875
T5	1.25341	1.8464	1.58779	1.46104	1.924	1.46291	0.998571	1.06657	1.45725	1.56746	1.46794	2.16463	0.967508	1.18196	1.44495	1.03117	1.52466	1.15309	5.3136	1.04244	2.15078	1.35082	0.88867	1.2434	1.4262	0.890875	1.60352	1.14725	0.984045	1.31551	1.08085	0.856437	1.00079	1.8209	1.3053	2.03515	0.799608	0.924962	1.32184	0.821472	1.4299	1.02574	1.19588	1.26792	0.853316	1.88019	1.70671	2.89751	1.47072
T6	1.87476	2.0849	0.933509	2.10095	1.83641	1.15989	1.36565	2.47129	1.09485	1.77624	1.64173	1.52306	0.879692	1.10664	1.01024	1.24547	1.14982	1.01854	1.36247	1.36167	1.33099	1.83912	1.01589	1.20564	1.07398	1.04771	1.16357	1.13003	1.33449	0.766343	1.03861	0.759037	0.946681	1.19705	1.18103	1.13404	1.05763	0.699536	1.84762	0.763386	1.08192	1.05383	1.25407	0.97962	0.595306	2.30381	1.50008	1.63406	1.78791
T7	1.42979	1.98239	1.37785	1.19454	1.25855	1.11819	1.28603	1.80494	0.961137	1.41098	1.33925	1.67919	1.2101	1.029	0.969208	1.30471	1.01222	0.928788	0.731126	1.46036	1.56742	1.9756	1.27161	1.36959	1.44495	0.999492	1.32011	1.13063	1.89131	0.996781	1.03968	1.21077	1.30414	1.33113	0.923072	1.25874	0.855609	0.723869	2.085	0.600021	0.758387	1.16713	1.60108	1.01658	1.06532	1.95107	1.44832	2.17739	1.81805
T8	1.89122	1.83271	0.973639	1.94568	1.08639	1.07801	1.33997	1.59421	1.04084	1.13255	1.83026	1.55747	0.943728	1.07502	0.920053	0.864156	1.21129	1.04456	1.58425	0.934744	1.46419	0.67661	0.893648	0.829613	1.27461	1.02903	0.825416	1.00326	2.12731	0.941914	0.938647	2.99529	1.00535	1.37308	1.10668	1.05443	1.10537	0.814939	2.13807	0.857355	1.21261	1.0543	0.93993	0.953073	0.958426	1.3035	1.36765	0.765186	1.44961
Rear L/R Ratio Surface	1	2	3	4	5	6	7	8	9	10	11	12	13	14	15	16	17	18	19	20	21	22	23	24	25	26	27	28	29	30	31	32	33	34	35	36	37	38	39	40	41	42	43	44	45	46	47	48	49
T0	1.0405	0.93315	1.05499	1.23753	1.24782	0.913096	0.845295	0.964854	1.03276	0.936655	1.02115	0.995853	0.992479	1.34689	1.06674	0.855012	1.15628	1.04815	0.831616	0.981781	1.06053	1.08857	1.05282	1.02391	1.12727	0.990982	1.04892	1.02826	1.15034	1.0554	0.939921	0.847028	0.973221	0.978	1.04037	0.939515	0.890071	0.845806	1.03358	0.982915	0.982534	1.0217	0.989438	1.05448	1.16478	0.958044	0.992175	0.881293	0.945834
T1	1.82068	1.73486	1.34377	1.86052	1.73734	1.18666	1.24933	1.86364	1.30394	1.37294	1.39767	1.83607	1.36689	1.54675	1.25425	1.20121	1.38129	1.40803	1.38364	1.55878	0.870917	1.26108	1.40541	1.17261	1.2164	1.19892	1.45961	1.13846	1.46438	0.912973	1.43058	1.4326	1.41227	1.2785	1.40964	2.09515	1.42225	1.53097	1.40113	1.28714	1.61946	1.19364	1.36102	1.21519	1.23794	1.4206	2.04167	1.43085	2.01945
T2	1.15249	1.85623	1.25624	1.51242	1.2695	2.237	1.25323	1.14259	1.37772	2.43981	1.35991	1.80412	1.05504	1.09854	1.55852	0.948582	2.44517	2.01362	1.45272	1.16926	1.25832	1.36029	2.62693	1.1909	1.20293	0.87475	1.03488	1.27759	2.12688	1.30728	1.25734	0.851093	1.36511	1.99209	1.28994	2.3866	1.44529	1.16037	1.47967	1.24062	1.20076	1.68105	1.36458	0.848617	1.55144	2.06571	1.38686	1.0058	1.64532
T3	1.16256	1.42042	0.932233	1.3325	1.3892	0.997481	1.24836	1.68824	1.22809	1.17917	1.09334	1.12622	1.65895	1.11418	1.46121	1.31932	1.08363	0.870983	1.00876	1.99598	1.33	1.09364	1.37989	1.04258	1.06412	1.30071	1.80306	1.25882	1.08703	1.00617	0.854999	1.0466	1.43642	1.50041	0.985799	1.63798	1.7288	1.56788	1.23597	1.37657	1.50359	0.975043	1.0868	1.26101	1.65373	1.93045	1.10652	1.32096	0.767546
T4	0.742961	2.20068	2.36428	1.05638	1.22414	1.08232	1.84291	1.71326	1.02622	1.04091	1.16179	1.44715	1.10233	0.630889	0.812239	1.00841	2.16401	1.48096	2.19674	1.04643	1.0084	1.13247	0.891907	0.946658	1.31428	1.43238	1.66505	1.33154	1.23813	1.41064	0.930706	0.942872	1.6685	1.30732	1.39039	1.23092	1.46358	0.901216	1.28016	1.53966	1.31597	0.572354	0.973915	1.19841	1.4859	1.91207	0.444116	1.12482	2.07874
T5	1.00443	1.33328	1.20661	2.08921	1.54318	1.29712	0.790719	1.13506	1.63396	1.10503	1.06535	1.4734	0.76124	0.983551	1.66416	0.983614	1.0689	0.738855	2.08847	0.829283	1.87983	1.43209	1.09261	1.09892	1.10693	0.909323	1.51763	1.00304	1.23406	1.0301	1.15634	0.878137	0.695026	1.63016	0.996849	1.26903	1.13212	0.955147	1.24911	0.725992	1.15326	0.866699	1.08159	1.01264	1.12489	1.08306	1.21336	1.76467	1.4707
T6	1.14977	1.30216	1.056	1.54888	1.22915	1.26678	1.36095	1.94494	1.14714	1.02278	1.32307	1.45938	0.728805	1.01859	0.921147	1.24818	1.05528	0.771975	1.01212	0.864954	1.182	1.5873	1.00299	1.09667	0.922454	1.05145	1.17053	0.75178	1.12011	0.893122	0.875168	0.750113	1.00407	1.11287	0.986728	1.06941	1.0087	0.85799	1.55254	0.75668	1.07056	1.05855	1.03135	0.92	0.965494	1.44302	1.0511	1.18382	1.26547
T7	1.46533	1.85924	1.36204	0.938008	1.09786	0.764833	1.22418	2.45373	0.876518	1.17027	0.999908	1.09177	1.11155	1.02275	1.23484	1.56418	1.0352	1.09122	0.876784	0.976217	1.07831	1.17237	1.21955	1.21387	1.34022	0.979112	1.5574	0.81917	1.14708	0.990315	0.901003	0.953644	1.27927	1.24693	1.01598	0.945719	1.01856	0.786112	1.23996	0.68379	0.836517	1.12837	1.08492	0.932174	1.05502	1.3841	0.893607	1.44077	0.987414
T8	1.07522	1.04891	1.13157	1.21165	0.917329	1.02987	1.07017	1.2717	1.00215	1.04319	1.19166	0.925186	1.02466	1.06684	0.814727	1.10479	1.22395	0.97102	1.34887	0.78067	1.22488	0.784614	0.848606	0.875343	1.14777	0.876281	0.861771	0.898705	1.63219	1.01469	1.02995	1.92174	0.827723	1.16533	0.728074	0.810688	1.163	0.90097	1.56468	0.765773	1.10227	0.838956	0.931238	0.965032	0.953136	1.07837	0.965709	0.773725	1.31469
Rear Right paw Weight	1	2	3	4	5	6	7	8	9	10	11	12	13	14	15	16	17	18	19	20	21	22	23	24	25	26	27	28	29	30	31	32	33	34	35	36	37	38	39	40	41	42	43	44	45	46	47	48	49
T0	149.26	160.1	120.29	126.02	133.52	147.25	174.97	153.7	163.77	147.72	145.36	133.61	148.78	94.42	133.38	164.91	128.04	137.61	142.84	142.89	144.19	124.87	130.1	154.01	140.09	155.84	138.95	144.06	124.04	145.01	140.24	147.91	136.87	138.27	146.26	141.68	147.77	144.02	138.38	149.73	124.14	116.74	135.49	136.12	139.28	149.69	126.19	154.74	149.51
T1	66.29	54.02	80.64	50.28	73.97	112.92	108.19	71.67	98.25	99.5	100.99	76.14	101.82	83.77	111.17	126.23	92.73	77.58	77.48	74.63	126.71	105.05	79.11	110.38	107.37	110.99	100.66	99.23	84.85	100.91	99.54	83.67	84.41	85.9	100.07	45.64	100.85	78.12	82.1	131.03	84.87	111.17	92.99	114.99	83.72	89.58	75.69	87.48	33.71
T2	89.2	73.19	106.97	74.17	99.59	85.35	107.3	96.06	94.7	60.1	111.79	67.33	112.5	113.3	89.53	121.53	61.56	59.1	79.7	102.84	91.16	103.31	114.99	113.9	82.77	130.3	104.8	68.61	78.78	101.87	103.33	121.94	101.05	68.46	100.95	57.41	105.74	110.04	91.09	117.32	99.3	93.68	104.62	112.77	71.86	55.6	78.13	85.83	71.92
T3	65.21	58.4	118.25	94.67	98.59	128.8	105.68	71.2	117.82	122.84	124.81	78.84	96.57	127.57	81.83	104.53	129.51	125.61	112.56	81.27	83.4	109.67	112.81	113.36	121.52	147.83	79.09	111.09	123.64	131.67	142.49	137.77	117.72	104.27	118.5	90.2	135.58	106.66	108.78	112	93.91	117.62	128.12	146.21	58.58	91.02	62.4	77.88	102.01
T4	104.4	87.39	73.97	100.62	87.95	126.99	118.35	103.31	146.28	141.01	95.83	91.36	135.19	161.89	150.79	144.74	75.39	110.2	71.84	112.86	87.77	120.27	156.4	119.98	119.03	119.56	98.14	108.38	135.82	107.75	126.12	144.84	116.72	105.28	146.18	105.84	138	117.41	94.67	118.45	95.46	126.57	100.34	113.06	110.08	78.77	117.76	73.71	78.09
T5	128.21	120.7	119.43	103.94	97.63	134.8	132.99	133.55	119.89	93.98	130.4	80.85	130.8	134.15	108.53	145.99	107.46	122.35	40.37	147.75	73.35	121.8	157.28	136.65	139.98	167.24	111.91	154.7	120.34	134.64	137.16	163.97	126.75	92.63	149.46	95.01	178.65	171.38	115.96	162.72	115.26	164.34	138.2	158.89	145.96	102.41	96.39	68.98	115.42
T6	103.72	104.36	151.6	91.83	107.34	156.67	134.2	80.12	152.77	103.01	116.56	107.33	151.86	134.47	140.6	145.84	162.53	148.84	122.08	121.77	104.05	105.98	167.37	143.5	153.43	176.91	146.48	132.51	114.8	201.62	175.86	187.29	162.42	151.69	152.57	149.88	142.97	196.33	108.48	171.08	151.97	176.31	133.9	161.92	162.32	92.36	121.42	100.29	107.55
T7	121.13	93.12	139.05	131.39	145.89	147.14	144.6	85	171.37	123.46	138.1	99.31	148.64	151.72	164.33	116.57	153.05	154.75	190.87	123.49	107.38	88.94	150.4	136.8	136.6	177.01	130.58	177.37	102.49	164.63	168.87	144.14	159.83	137.59	167.3	135.31	175.15	183.21	99.41	187.81	144.86	157.9	112.58	171.24	156.01	113.42	130.33	91.66	103.05
T8	113.62	130.19	167.67	113.22	151.53	161.77	152.66	134.11	181.7	141.31	111.05	130.59	158.87	157.16	158.73	160.11	126.51	164.48	121.01	159.22	122.86	193.42	191.91	198.02	175.01	171.52	182.09	168.59	91.35	194.54	200.48	67.94	164.56	142.33	129.36	144.05	161.53	214.74	87.78	188.23	146.89	170.72	179.79	201.59	166.93	158.68	137.17	137.3	136.63
Rear Right paw Surface	1	2	3	4	5	6	7	8	9	10	11	12	13	14	15	16	17	18	19	20	21	22	23	24	25	26	27	28	29	30	31	32	33	34	35	36	37	38	39	40	41	42	43	44	45	46	47	48	49
T0	111.36	112.49	102.75	102.81	100.76	123.7	119.97	122.63	108.38	105.77	106.39	96.46	128.97	88.53	106.69	117.32	108.2	99.89	113.55	113.07	108.37	86.6	105.64	119.63	94.05	117.54	118.76	107.22	92.92	108.84	114.35	119.63	114.27	106.82	104.78	102.34	126.9	119.46	100.95	122.33	114.51	99.98	114.56	107.38	110.69	116.79	108.63	119.37	120.74
T1	69.54	61.25	84.33	90.48	83.72	96.43	85.59	69.3	88.47	84.49	98.7	70.09	85.04	78.19	98.13	107.05	84.45	69.48	83.15	82.43	95.83	91.81	77.23	92.23	86.69	96.12	85.66	97.36	85.34	86.64	88.02	72.63	82.81	91.92	87.37	46.56	94.21	82.81	81.77	109.84	80.99	90.63	97.89	94.38	105.95	79.41	66.72	86.41	48.34
T2	89.84	65.52	94.13	82.96	97.18	58.06	86.68	92.29	78.1	47.02	98.83	54.88	106.47	92.25	75.79	113.19	49.33	57.27	75.5	82.24	92.52	108.08	60.74	99.32	85.3	104.83	89.17	84.62	65.02	105.8	92.25	88.31	78.25	61.94	89.64	53.88	86.46	92.85	70.82	96.17	76.46	72.99	86.84	78.08	79.12	61.18	77.03	99.93	63.86
T3	85.2	62.58	108.46	83.94	72.25	111.17	77.79	47.28	82.95	89.47	107.46	113.37	88.11	95.81	87.53	93.48	91.24	106.11	83.32	52.21	78.03	117.05	74.68	92.06	97.47	78.88	58.14	90.1	91.12	89.15	106.62	101.28	85.72	73.18	72.53	64.61	72.53	82.64	90.73	82.11	104.59	92.56	105.3	89.27	68.53	60.39	69	87.83	93.61
T4	118.27	62.14	61.82	67.93	96.1	103.25	69.96	80.56	91.9	104.61	87.77	71.43	87.27	120.56	117.49	117.66	59.63	77.72	62.52	101.65	90.46	101.38	91.68	105.92	93.58	74.68	66.13	76.25	99.44	81.58	109.1	98.2	67.09	102.76	69.7	82.28	86.91	97.89	85.45	75.14	89.82	126.6	77.44	99.49	73.41	65.96	97.97	99.74	64.64
T5	106.1	68.44	97.19	51.23	78.74	80.64	98.91	82.41	72.86	105.87	89.82	91.93	118.99	108.82	61.25	115.34	92.02	91.52	43.52	117.27	52.01	84.38	79.69	95.94	106.99	82.16	78.28	111.73	64.77	114.3	105.28	97.24	87.45	72.22	88.87	88.28	88.48	105.01	109.67	138.39	96.44	122.88	105.41	122.66	78.71	75.73	88.63	79.08	61.78
T6	85.6	75.29	118.04	70.38	76.37	113.35	80.4	67.74	98.75	93.95	79.55	83.94	95.54	100.03	91.69	95.01	106.55	104.55	113.05	102.78	75.22	74.8	93.64	100.45	106.26	111.17	99.57	130.65	92	123.88	126.73	133.14	100.82	99.41	89.66	109.78	116.06	109.57	74.51	120.5	95.8	120.93	104.63	117.5	88.68	73.36	89.83	100.97	77.9
T7	69.37	44.33	85.35	81.14	88.19	124.72	91.22	53.82	123.5	105.07	108.87	97.74	100.67	91.87	79.46	90.45	94.04	98.01	103.72	97.13	87.35	107.79	88	83.18	97.29	101.97	83.53	121.44	77.51	120.81	124.65	86.72	91.38	92.05	78.87	82.35	116.36	116.79	64.47	125.17	95.79	95.66	84.67	116.77	102.51	81.49	102.92	81.97	82.63
T8	120.32	71.36	108.69	91	118.3	130.24	100.61	106	107.17	92.15	88.75	122.17	81.9	84.08	92.89	114.9	85.33	98.69	103.85	128.3	79.42	90.21	107.93	112.87	114.64	129.81	118.21	138.21	67.78	119.11	117.54	43.57	100.71	106.88	93.04	109.66	124.05	117.54	60.53	139.95	98.27	124.5	110.09	111.53	127.39	89.83	97.11	101.16	90.12
[truncated: 23 more columns]

## Sheet: EVF Raw data
		T0			T1			T2			T3			T4			T5			T6			T7			T8
Animal code	Localisation	Vmax 1 (g)	Vmax 2 (g)	Vmax 3 (g)	Vmax 1 (g)	Vmax 2 (g)	Vmax 3 (g)	Vmax 1 (g)	Vmax 2 (g)	Vmax 3 (g)	Vmax 1 (g)	Vmax 2 (g)	Vmax 3 (g)	Vmax 1 (g)	Vmax 2 (g)	Vmax 3 (g)	Vmax 1 (g)	Vmax 2 (g)	Vmax 3 (g)	Vmax 1 (g)	Vmax 2 (g)	Vmax 3 (g)	Vmax 1 (g)	Vmax 2 (g)	Vmax 3 (g)	Vmax 1 (g)	Vmax 2 (g)	Vmax 3 (g)
1	Right hind paw	62.4	96.8	95.9	38.7	67.4	38.4	90.9	44.4	75.4	64.1	68.8	78.6	141.9	131.6	106.4	94.8	103.1	51.4	127	79.5	62.7	97.2	93.7	86.2	110.5	106.7	90.3
1	Left hind paw	96.5	142.1	64.2	104.3	101.8	78.5	112.7	138.4	124	105.1	94.7	102.3	123.6	120.3	102.6	97.1	123.4	119.2	87.7	92.8	117.7	118.2	144.1	140.1	112.2	112.3	91.2
2	Right hind paw	94.2	78.1	93.7	23.4	43.5	58.5	133.3	139.7	28.9	33.4	48.6	64.2	82.4	80.1	77.7	158	134.4	59.3	109.1	88	85.4	82	85	130.1	109.3	67.6	115.3
2	Left hind paw	102.9	83.5	113.8	121.2	104.5	99.6	138.4	129.5	171.2	85	94.4	98.1	97.7	132.4	149.4	114.9	81.2	178.2	100.3	119.8	124.5	144.7	91.8	167.2	123.8	100.5	160.8
3	Right hind paw	80.4	82.8	75.7	60.6	62.2	67.9	76.9	82.8	77.5	69.2	50.3	99	76.8	126.8	55.1	140.4	97.1	84.7	77.5	88.8	87.7	144.9	95.5	88.5	57.5	104.7	107.1
3	Left hind paw	98.9	87.6	93.4	103.4	93	98	154.3	96.3	98.3	108.1	67.3	93.2	97.3	195.2	123.6	70	138	121.6	101.2	105.5	112	107.7	98	87.5	92.8	93.5	91.8
4	Right hind paw	71.5	91.8	103.6	43	34.5	38	121.9	49	58.5	63.6	67.9	44.2	69.2	68.3	72.1	92	85.8	91.4	70.7	79.1	76.9	81.1	46.9	48.8	32.9	56.9	64.5
4	Left hind paw	96	125.4	133.3	105.4	84.7	62	80.8	86.3	138.9	84.6	140.9	100.9	104.7	132.3	116.6	119.7	76.3	96.5	126.2	81.8	174.3	77.8	144.7	116	120.1	129.2	88.4
5	Right hind paw	94.6	78.3	63.5	33.6	33.7	21.4	63.9	44.2	52.3	80.9	49.3	64	128.9	132.8	107.5	57.1	66.5	41.7	80	56.4	106.1	108.7	79.4	92.8	70.8	91.5	59.3
5	Left hind paw	97.8	101.9	86	79.4	50.6	75.2	103.3	84.3	96.3	125.6	138.9	120.5	108.6	128.2	120.5	121.7	135.9	141.2	113.5	99.6	101	110.7	103.9	105.9	113.6	89.8	120
6	Right hind paw	123.3	87.8	94.2	82.4	84.2	55.4	72	135.4	81.3	70.4	99.7	105.5	113.9	107.7	99.3	125.4	124.9	82.9	108	115.8	85.9	132	107	100.5	129.7	100.6	86.2
6	Left hind paw	123.8	122.8	86.2	97.3	79.6	102.3	128	139.4	138.4	121.9	177.6	137	98.6	115	96.7	113.1	155.9	152.6	101.2	133	94.6	170.5	146.1	128.5	120	75.2	113.8
7	Right hind paw	115.7	98.5	97.6	52.9	87.7	54.2	72.5	78.5	99.8	67.7	91.9	67.6	94.7	76	64.3	91	69.7	71.2	134	74	89.1	123.4	110.1	108.7	133.8	71.6	84.6
7	Left hind paw	144.6	94.3	117.1	88.1	92.7	81.5	122.5	123.3	124.5	89.2	90.8	80.6	106.1	127.1	114	150.8	113.9	143.8	113.5	112.9	125.7	107.5	122.6	95.8	127.8	160.5	73.8
8	Right hind paw	73	98.6	61.9	77.6	29.8	62.5	95.6	72.9	64	80.5	70.8	77.8	50.7	68.9	74.4	81.4	84.5	97.6	85.6	78.6	96.2	111.1	87.8	92.9	81.3	70.9	54.6
8	Left hind paw	110.2	57	125.5	102.5	92.4	112.3	84	97.7	90.8	90.8	98.9	107.3	135.9	76.9	77.6	130.2	174.5	92.4	88.6	79.8	137.4	113.3	115.2	121.1	106.6	97.9	79.3
9	Right hind paw	121.2	103.9	84.5	92.6	91.6	59.7	91.4	81.2	69.2	64.9	56.7	53.8	98.8	72.8	80.4	105.2	69.6	75.5	96.5	135.5	117.2	80	92	126.1	85.9	75.7	100.3
9	Left hind paw	98.3	109.3	73.8	66.8	30.4	46.5	95.4	46.6	97.8	78.5	99.9	64.4	110.4	90.1	83.5	120.3	120.9	118.9	152	106.2	121.7	123.1	156.8	120.6	63.5	100	137.5
10	Right hind paw	98.6	123.6	91	82	75.9	55.1	98.4	85	80.3	88.6	82.2	85	46.8	61.8	86.4	124	123.4	87.9	92.1	79.6	88.6	57	118.4	76.2	150	93.8	53.9
10	Left hind paw	134.1	105	113.6	117.6	109.6	102.4	107.1	133.9	102	107	88.7	120.8	107.7	124.7	102.6	114.1	82.1	112.1	78.8	109.3	62.2	79.6	122.4	98.1	33.4	68.7	72.5
11	Right hind paw	92.2	75.2	122.2	70.3	93.4	52	79	88.4	53.3	66.1	98.9	69.9	79.8	63.8	64	117.1	151.3	126.3	114.3	83.6	94.3	53.2	103.8	78.1	117.6	68.1	53.6
11	Left hind paw	25.4	83	80.9	58.8	89.7	55.2	113.8	101.8	104.9	81.6	109.9	120.6	116.3	106	127.5	133.1	128	142.9	122	110	103	111.7	114.9	117.1	144.6	85.9	125.2
12	Right hind paw	69.4	90.3	91.1	56.6	75.3	34.4	62.1	60.6	69.4	53.8	46	46.2	63.2	72.8	68.4	110.5	44.7	63.5	88.9	55.1	82.2	89.4	94.3	99.5	77.9	79.6	38.2
12	Left hind paw	123.3	63	112.3	93.2	68.2	133.5	148.7	115	112.4	82.4	144.7	98.4	113.1	96.2	91.2	116.1	130.2	118.4	189.6	114.1	88.7	122.1	121.9	124.3	101.5	83.2	118.4
13	Right hind paw	78.8	62.2	113.6	34.1	49.8	52	68.3	79.8	66.9	56.1	46.4	74.5	136.8	94.4	121.4	68.7	145.2	136.8	107	53.9	57	148.2	84.8	31	67.4	25.4	60.3
13	Left hind paw	113.3	77.4	100.7	97.1	106.2	81.6	114.2	123.9	75.4	115.9	76	109.6	101.3	98.8	127.8	68.3	106.3	175.8	113.9	95.3	110.4	98.7	96	81.6	63.3	83.6	57
14	Right hind paw	114.8	99.4	82.3	58.3	31	45.2	112.5	101.7	111.6	117.6	64.6	81.9	62.7	78.9	121.5	135.8	104.5	92	75.3	87.7	98.8	98.2	93.1	117.2	70.3	101.4	109.3
14	Left hind paw	72.5	92.2	89.3	90.7	102.8	83.9	102.7	139.9	143.8	91.9	123.1	87.2	98.1	115.7	106.7	132.7	97.7	79.1	58.8	61.4	31.7	86.1	118	112.6	61.5	106.2	128.8
15	Right hind paw	62.2	98.2	78.9	30.8	37.4	35.1	102.8	81.1	64.3	65.7	72.2	66.5	135.4	106.7	90.1	84.2	80.2	72.9	156.6	102.4	51.7	137	104.4	131.5	66.4	70.7	41.7
15	Left hind paw	73.4	76.2	95.9	40.9	114.5	84.2	108.1	126.4	118.4	99.6	97.8	117.5	77.9	115.5	148.1	111.7	108.2	148.2	133.8	98.5	92	102.6	152	150.1	95	127.9	112.8
16	Right hind paw	98.2	88.6	76.3	100.8	55.4	68.8	103.8	52.8	67.1	81.4	84.2	131.6	184.3	74.9	119.7	100.9	120.5	76.9	162.1	87.4	107.2	119.1	116.4	115	122.7	89.3	29.8
16	Left hind paw	115	68.9	87.5	82.5	97.7	80.4	97.9	100.5	102	91.5	86.9	90.9	112.3	131.7	72.7	132.4	77.5	109.5	102.6	79.2	107.3	113.5	104.8	77.8	131.7	104.1	79.9
17	Right hind paw	122.9	68.7	76.9	26.7	87.4	57.6	68.8	63.6	97.2	88.1	103.2	112.9	83	91.7	116.7	55.5	66.6	74.6	117.1	94.3	79.5	94.4	123.8	113	117.2	81	90.4
17	Left hind paw	120	109.4	119.6	69.6	72.7	79	108.7	48.2	83.2	89.4	94.1	89.5	151	90.5	61	116.3	143.1	114.3	77.1	117.2	76.4	87.9	93.3	109.7	114	69.7	77.2
18	Right hind paw	144.7	112.5	94.2	73.4	68.9	67	67.1	54.3	73.8	48.2	89.5	93	112.2	115.7	122.2	92.9	70	84.7	70.1	81.1	80.9	149.5	137.4	155.4	118.4	73.4	82.6
18	Left hind paw	123.4	63.6	76.5	69.8	78	69.5	70.2	123.3	84.6	110.9	100.3	101.3	122.8	87.4	69.4	74.5	86.6	116.1	78.6	82.3	114.7	77.7	87.7	135	120.9	80.8	103.4
19	Right hind paw	94.7	130.3	116.8	65.2	54.1	49	101.3	71.3	100	98.1	79.5	87.1	53.8	88.8	102.3	105.4	97.6	85.7	105.3	107	83.3	109.4	102.8	87.9	95.2	99.1	85.6
19	Left hind paw	89.6	78.3	94.6	100.3	107.5	149.8	110.1	111.1	113.7	95.2	107.6	157.1	113.8	120.6	136	138.6	140.4	121.6	128.5	85.8	79	83.4	86.8	95.3	133.7	142.3	93.5
20	Right hind paw	91	118.6	83.3	27.5	43.4	67	66.5	95.9	42.4	69.2	85.9	64.6	83.4	106.5	77.6	90.9	62.6	42.6	59.9	49.8	55.7	104.6	85.9	92.6	96.9	56.2	53.7
20	Left hind paw	93.9	166.7	104.6	66.2	100.8	94.3	86.3	115.4	124.1	140.4	101.6	111.8	63.5	81.3	114.7	109.5	105.8	113.6	57.8	61	124.1	117.3	152	121	116	83.4	85.8
21	Right hind paw	64.8	83.6	98.9	77.4	56.6	66.4	108.9	72.7	45.7	89.1	101.2	92.9	133.5	69.3	53.8	94.4	102.4	101.2	94.4	109.8	112.4	59.6	85.5	61.8	129.1	181.6	50.8
21	Left hind paw	130.5	50.6	79.4	151.5	128	103.1	59.6	64.1	93.3	120.8	99.7	115.9	67.6	61.5	48.3	80.5	94.8	100.4	108	62.4	101.7	148.1	110.7	107.8	67.5	38.4	64.1
22	Right hind paw	106.7	147.6	64.1	101.4	53.7	79.3	93.7	93	52.3	66.4	61.6	71	62.3	48.4	70.2	95.7	74.6	87.5	97.4	75	99.1	95.3	86.8	91.6	92.6	30.3	74
22	Left hind paw	114.3	73.9	85.6	108.6	77.7	98.5	97	109.1	133.2	130.4	107.1	84.8	66.9	66.4	75.5	137	103.2	111.8	131.2	107.8	106.6	102	94.7	135.8	117.7	78.9	86.5
23	Right hind paw	96.2	72.2	122	46.8	53.9	38.9	81.4	83.9	75.9	59	60.1	69.7	107.7	126.6	129.6	62	115.8	94.8	105.7	120.6	111.8	110.5	81.6	77.8	108.8	86.5	95.1
23	Left hind paw	133.2	48.1	138.2	118	43.8	94.3	88.9	118.5	122.2	107.2	96.3	116.6	114.8	128	105.6	151.9	109.4	106.9	81	116.7	148.2	150.2	102	86.7	137.8	111	123.1
24	Right hind paw	92.3	94.5	61.8	35.5	62.5	65.8	79	83.3	80.2	118.1	106.2	91.6	109.9	81	74.8	157.8	134.2	108.3	65.4	66.7	78	108.2	106.7	149.3	144.3	115.2	91.4
24	Left hind paw	92.9	105.4	77.2	98.5	99.2	82.8	130.7	96.3	119.7	93.8	99	87	90.6	81.5	83.3	148.7	157.1	109.5	100.9	91.9	133.6	97.8	94.4	80.9	129.1	110.6	81
25	Right hind paw	68.3	81.9	68.8	67.8	40.5	64.1	103.1	58.4	63.6	77.8	75.4	64	88.6	97.6	111.7	109.9	135.7	146	82.3	112.2	106.1	107	63	98.1	115.2	111.7	61.7
25	Left hind paw	102.6	90.3	80.7	97.1	36.9	40.3	62.2	73.1	78.3	114.8	59.1	104.8	79.3	140	126.8	79.8	56.2	52.4	91.9	65.9	35.4	109.6	103.9	73.5	108.3	116.5	75.2
26	Right hind paw	144	63.2	107.2	84.2	68.4	53.7	78.5	126.8	126.4	108.4	44.8	87	85.8	87.3	115.5	163.3	139	120.9	34.5	28.9	85.7	104.1	121.4	111.1	110.7	93.9	108
26	Left hind paw	69.7	90.4	71.4	117.7	122.9	139.1	85.1	83.9	98.4	84.5	54.3	95.5	101.6	95.3	60.7	123.5	87.4	85	24.2	38.1	96	108.1	71	90.6	80.7	43.6	93.7
27	Right hind paw	146.9	84.8	64.6	45.3	69.7	51.4	72.1	92.6	73.8	66	64	76.9	85.6	101.1	82.4	35	63	85.9	66.5	68.9	80.9	71.3	89.4	62.1	96.4	55.2	69.6
27	Left hind paw	80.5	81.9	90.4	70.8	82.8	66	113.4	103.1	80.7	107.4	130.2	115.3	126.5	105.2	112.2	107.8	109.4	116.2	149.6	115.1	96.6	94.4	84.4	135.6	151.7	111.8	111.2
28	Right hind paw	91.2	119.5	105.8	81.2	93.9	79.5	85.3	80.2	74.5	106.6	80.4	78.1	116.9	64.5	87.2	103.5	93.5	101.4	96.6	93.5	90.9	109.6	65.6	93.8	59.8	50.9	54.6
28	Left hind paw	109.2	79.5	84.4	128	124.7	118.5	139.5	141.8	106.3	125.9	113.7	100.5	147.2	100.2	116.8	124.7	118	106	133.8	92.2	111.2	134.4	93.2	123.4	146	155.4	128.4
29	Right hind paw	75.4	119.7	62.5	56.6	101.8	58.2	61.4	56.2	86	85.7	74.5	67.7	68.3	108.2	94.8	112.2	113.1	85.1	74.9	117.6	84.7	88.4	59	85	72	93.4	103.7
29	Left hind paw	64	77.2	126.7	76.9	69.4	54.2	50.9	28.7	91.3	47.2	79.5	84.3	96.2	66.4	110.9	114.3	132.2	143.7	97.5	58.9	59.1	146.3	107	141.3	29.7	50	23.1
86	Right hind paw	143.5	102.7	101.4	91.1	48	86.5	121.9	113.5	87.3	100.6	112.7	99.1	85.9	83.9	65.8	101.7	87.7	83.7	95.8	79.8	102.8	103.3	127.4	93.5	87	126.8	127.8
86	Left hind paw	133	117.3	100.8	124.2	182.3	114.7	101.3	125.4	113.1	82.9	96.5	63.3	100.4	102.7	108.5	168.3	143.5	135.3	161	108.7	101.2	131.6	106.9	76.5	72	79.1	81
31	Right hind paw	95.2	78.1	88.4	40.7	60.2	35.3	122.3	101.4	127	48.6	36.6	50.9	84.1	54.3	86.3	116.1	111.4	110.2	72.8	89.9	116.5	124.3	133.9	73.4	47.6	141.7	59.9
31	Left hind paw	72.5	111.9	126.3	91.6	72.5	71.9	95.1	99.3	118.3	118.8	118.4	85.9	99.1	119	139.3	139.7	135.3	94.7	136.1	121.9	103.9	109.3	87	115.7	134.2	75	105.4
32	Right hind paw	42.4	56.2	80.8	26.8	63	42.4	106.1	87.3	74.6	82.8	107.7	99.1	101.4	116.5	143.5	89.6	75.1	128	118.1	65.1	66.5	93.1	122.8	104.8	82.6	31.5	63.9
32	Left hind paw	101.8	108.6	139	91.1	72	74.9	47.3	84.9	89.6	106.9	122.4	88.4	96.6	80.8	95.5	101.7	94	125.2	111	92.5	115.6	130.7	129.5	109	89.8	74.1	104.7
88	Right hind paw	132.4	49.9	73.1	66.4	89.6	67.7	92.3	61.5	74.3	76	93.9	76.3	54.5	65.7	95.2	99.2	75.4	80.7	83.9	93.8	72.6	108.5	89.4	119.4	108.5	67.7	80.3
88	Left hind paw	103.8	115.6	113.1	127.5	145.1	119.1	119.6	114.9	105.8	102.7	109.4	128.5	135	86.6	107.5	112.8	115.8	98.6	146.9	120.3	77.2	119.1	116.9	97.3	86.7	90	61.6
34	Right hind paw	111.3	115.5	92.6	107.6	67.4	72.2	82.6	84.2	75.1	68.9	45.1	62.3	121	100.2	89.4	103.5	112.7	86.1	113.8	124.1	96.8	57	97.2	105.6	91	97.4	79.9
34	Left hind paw	139.9	101.7	75.1	128.3	86.7	84.6	106	88.4	101.7	94.3	90.3	103.2	94.9	73.4	96.8	76.9	119.7	87.1	96.9	94.6	98	96.9	73.6	88.1	49.5	106.6	72
35	Right hind paw	111.4	100.9	48	48.2	37.7	29.2	152.6	67.2	123.4	73.5	66.4	74.9	117.8	79.8	131.9	146	117.6	114	112.7	82.2	116.6	104.8	94.7	84.4	61.8	97.3	54.7
35	Left hind paw	59.2	83.4	103.7	103.9	72.4	113.7	79	55.1	108.1	101.3	80.5	107	99.2	151.4	74.2	117.1	113.9	93.9	128.3	111.1	109.4	79.9	94.2	99.5	58.3	102.6	126.5
36	Right hind paw	111.3	68.2	132.5	62.4	47.1	45.6	97.3	53.9	69.7	102	62.6	73.7	102	72.8	65.9	106.4	144.7	127.1	104.3	104.3	120.2	77.3	127.5	84	84.9	76.3	85.4
36	Left hind paw	71.7	80.5	95.1	111.8	130.6	133.5	98	132.9	158	83	88.7	126.9	118	100	134.3	90.9	133.5	146.8	102.5	111.4	114.9	73.7	128.4	74.5	66.9	97.4	127.1
37	Right hind paw	126	137.6	108.2	31.3	56.7	66.1	72.1	92.9	57.8	50.1	91.2	83.3	84.4	79.8	75.3	118.5	126.7	130.1	65	104.9	93.6	109.3	76.7	83.6	107.4	62.3	92
37	Left hind paw	78.1	81.4	88.9	90.1	112.1	99.8	109.6	77.2	139	113.9	97.4	95.4	95	83.4	111.7	92.7	113.1	94.2	80	77.2	71.1	96.1	110.6	90.7	106	110.8	108.3
38	Right hind paw	66.1	110.9	37.2	74.8	42.9	50.9	68.7	67.9	99.3	47.4	72.2	118.1	77.5	82.1	104.9	105	90	85.5	116.6	124	45.4	108.4	130.8	87.5	106.9	79.3	100.4
38	Left hind paw	85.2	84.8	87.9	50.6	66.4	82.9	71.3	79.8	97	117.3	112.2	97.1	69.4	60.6	146.7	147.7	148.2	141.5	79.3	91.1	96.9	92.6	116.9	90.7	149.2	100.1	88.7
39	Right hind paw	106.1	80.9	104.1	34.1	75.2	49.9	83.5	71.5	81.1	75.4	73	65.1	112.7	84	117.1	75.4	103.8	101	94	87	90.9	63.3	80.1	86.7	64.9	70.4	58.9
39	Left hind paw	140.3	74.2	87.7	105.7	105.4	121.2	89.8	53.5	112.5	127	102.2	121.6	123.6	109	135	62.8	53.7	82	104.6	62	87	53.7	75.3	106.7	95.7	118.7	61.3
40	Right hind paw	72.1	130.4	116.2	89.5	62.1	42.1	65.6	51.2	96.5	80.3	77.7	86.7	85.4	84.9	79	90.1	74.2	116.3	112.6	104.5	132.1	114.3	105.7	170.3	92.9	159.8	86.3
40	Left hind paw	112.2	77.3	68.5	85.2	92.3	74.1	104.4	105	99.2	68.6	98.2	111.1	91.5	113.6	124.6	142.1	117.5	113.3	128.2	80.3	126.3	136	100.7	46.6	105.2	116.5	127.8
41	Right hind paw	95.3	95	73.4	75.3	111.9	66.3	82.5	71.2	92.9	94.1	69.2	74.9	76.3	71	65	117.2	119.7	96.3	98.1	125.7	97.6	82.7	99.9	82.1	99.9	76.7	98.4
41	Left hind paw	94.7	131.1	107.2	75.5	149.1	92.6	118.8	127.5	86	125.2	100.6	105.3	123.5	116.8	112.2	114.5	89.6	105.2	104.8	103	100.1	92.8	112.7	121	98.4	131.1	91.5
42	Right hind paw	116.6	70.6	103.8	87.1	88.6	84.9	106.5	91.9	112.1	123.6	116.6	119.1	77.5	104.3	98.5	96.3	159.1	140.4	91.4	80.4	99.4	124.1	116.1	121.5	159	117.3	42
42	Left hind paw	142.3	97.7	111.4	95	112.3	108.9	129.2	100.4	125.3	87.1	82.2	104.4	102	112.8	67.5	94.3	95.2	96.4	93.8	122.2	106	125.3	128	110.5	107.8	102.9	109.8
43	Right hind paw	165.2	116.7	106.2	58.1	39.4	104.8	120.8	82.6	97.3	113.1	117.1	123.5	98	87.7	95.3	166.7	98.7	157.6	87.5	109.8	61.4	108	119.3	75.2	154.1	174.2	124.8
43	Left hind paw	139.4	95.1	57	66.2	87	96.4	111.4	128.3	113.1	107.1	91	136.2	140.6	127.3	117.5	116.9	97.6	135.2	118.8	89.4	100.5	106.3	99.8	127.5	103.3	144.6	134.5
44	Right hind paw	93.6	72.2	97	76.9	53.4	23.6	107.6	27.5	54.7	61.1	82.9	85.8	123.9	55.9	68.4	141.2	115.4	101.2	136.2	95.9	95.3	116.6	110	71.5	86.4	91.4	51.4
44	Left hind paw	170.9	22.2	60.4	64.9	90.8	103.5	78.5	64.8	123.2	84.6	94.6	114.6	91	105.2	92	107.9	108.9	135.9	101.4	125	125.4	105.6	89	90.4	148.3	85.8	97.3
45	Right hind paw	102.4	113.1	136.8	79.8	46.4	62.3	40.2	72.9	54.1	103.6	63.8	75.9	86.6	42.6	49.5	76.8	69.9	70.8	70.5	103.1	81.4	78.8	72.8	54.5	93.6	63.4	49.2
45	Left hind paw	105	169.5	73.4	80.3	40.3	49.3	99.9	86.3	84.2	133	102.7	114.5	96.7	139.6	82.3	126.3	112.1	144.8	110.9	115.7	116.9	98.2	125.6	112.4	44.4	96.7	161.4
46	Right hind paw	127.3	128	85.2	40.1	49.6	60.5	87.3	77.8	94.5	71.7	61.6	62.3	82.6	52.8	90.7	88	113.6	71.1	108.2	76.3	86.8	50.1	76.9	66.3	95.5	100.4	45.8
46	Left hind paw	137.2	117	94.2	112.9	94.4	91	91.4	137.2	146.2	106.6	115.7	130.1	114.8	106.5	81.1	162.8	116.3	145.4	98.3	193.7	101	92.7	146.9	108.8	105.5	124.3	58
47	Right hind paw	58.3	74.7	55.8	91.8	50.8	41.7	47.2	46.4	60.6	62	25.3	53.5	80.4	63.5	72.6	84.9	96.4	80	127.5	95.5	93.5	75.1	62.2	86.5	72.3	47.3	54.6
47	Left hind paw	44.5	80.7	70.3	80.4	93.6	85.1	114	106.4	143.3	86.6	81.5	63.3	96.9	89.7	112.4	124.6	100.9	130.7	109.5	121.3	116.8	108.7	150.8	132.2	119.7	123.6	61.5
48	Right hind paw	75.4	65.5	113.7	68.2	28.6	58.4	82.1	34.8	55.8	98.7	116.6	68.7	66.4	56.6	101.4	55.3	60.3	60.2	64.7	74	86.5	74.4	92.2	102.5	109.2	91.1	77.3
48	Left hind paw	86.4	89.6	68	89.2	89	82.5	172.5	118.2	89.7	130.5	123.3	138	133.3	97.2	113.9	115.1	100.3	132.8	86.5	166.5	186.9	77.7	162.4	127.4	116.3	82.8	99.7
49	Right hind paw	71.2	104.9	131.2	89.2	74.1	72.3	73	43.9	71.2	81	96.7	97.1	48.9	80.5	58.3	100.2	119.8	91	56.8	110.7	68.4	67.1	58.9	73.6	99.7	61.5	132.4
49	Left hind paw	91.7	116.5	98.3	60.7	107.1	117.1	79.3	127.8	102.7	88.4	65.8	81.2	117.2	77.5	95.1	137.2	92.8	132.9	115.4	100	108.7	84.3	121.3	110.3	118	105.2	102.9
50	Right hind paw	102.4	72.9	107.2	49.7	54.9	75.9	61.8	82.8	94.6	51.7	35.1	48	110.3	96.5	93.5	58.7	100.2	73.8	70.1	67.9	58.2	100.1	84.6	109.4	63.3	79.8	76.9
50	Left hind paw	117.8	109.3	81.3	98.7	74.3	94	106.9	70.9	109.6	115.7	73.4	63.3	86.3	106.3	96.4	100.4	95.2	100.5	104.1	105.1	98.7	110.3	137.3	140.4	106.8	108.8	86.7
51	Right hind paw	130.9	109.9	91.4	77.1	104.9	85.2	82.4	96.6	62.9	92.4	91	82.5	74.5	145.4	104.3	127.4	95.9	157.9	67.3	78.1	115.4	89.3	87	97.4	101.6	113.4	132.7
51	Left hind paw	87.9	102.5	83.9	89	77.5	92.4	146.1	118.1	107.5	89.4	97.2	99.4	80.1	79.8	126.6	116.2	113.5	94.8	114.8	107.3	97.6	142.9	90.8	107.2	108.1	104.6	115.3
52	Right hind paw	105.6	108.8	124.9	42.1	82.1	74.9	29	61.2	49.2	49.1	83.3	44.5	93.6	70.6	38.6	79.1	68.4	67	94.8	86.3	89.4	80.4	74.5	67.4	145.6	41.1	101.7
52	Left hind paw	99.4	83	62.7	108.9	79.8	74.4	76.9	87.2	105.5	88.5	96.4	93.4	95	96.8	91.5	128	102.9	81.5	132	109.8	84.6	104.2	122.6	117.6	122.8	71	75.6
53	Right hind paw	122.5	82.3	81.1	28.1	35.2	42.4	82.6	90.4	94.8	120.2	61.3	50.8	72.9	90.8	97.7	114.3	146.1	125.1	109.3	96.1	91.9	94.7	89.7	92.3	130	86.4	73.9
53	Left hind paw	43.8	35.1	47.3	80	128.6	62.3	74.8	87.2	90.6	88.7	87.9	79.3	141.7	88.8	142.5	137.5	102.8	126.7	84.7	85.2	92.6	159	131.6	110.5	55.2	104.4	92
54	Right hind paw	124.7	97.2	91.5	83.2	60.2	90.6	108.4	163.4	120.9	94.1	85.1	83.7	122	85.3	100	75.5	119.3	122.8	77	93.8	80.9	78.8	80.6	94.4	93.6	107.1	101.4
54	Left hind paw	119.6	113.6	119.2	148.2	83.2	70.9	82.7	80.8	91.1	87.7	95.1	112.2	106.4	111.4	75.3	98.9	115.9	85.9	95.5	142.4	87.8	102.3	84.1	101.9	89.7	81	112.6
55	Right hind paw	116.3	85	89.5	68.8	69.7	74.5	90.3	74.7	64.5	92.6	89	81.9	124.9	111.5	107.5	94.5	133.3	104	72.2	99.3	101.4	107.2	127.3	110.4	117.5	164.1	116.5
55	Left hind paw	80.8	130.1	98.3	75.7	88.4	89.9	106.5	128.6	110.8	98.9	110.4	89.1	100.4	88	123.6	108.3	118.3	85.8	82.7	68.7	103.4	101.5	93.9	83.7	94.8	193.6	114.9
56	Right hind paw	132.3	94.9	65.9	53.6	76.8	52	56.8	70.4	82.9	105	77.2	63	117.3	96	76.1	130.4	101.8	105.1	93.2	104.6	67	109.3	109.6	123.8	119.5	84.2	52.3
56	Left hind paw	76.4	112.4	59.3	80.5	116.5	87.4	81	115.7	139.2	121.3	72.7	52.2	90.1	92.6	109.9	102.4	96.2	88.6	112.8	113	89.8	81.5	96.6	122.1	37.9	73.8	137.7
57	Right hind paw	102.3	82	93.3	48.1	29.8	44.8	83.2	62.2	69.7	109.9	69.5	64.7	90.2	112.9	97.9	113.6	105.5	87.5	83.3	80.5	81.9	83.5	79.1	90.9	120.4	81.6	97.9
57	Left hind paw	90.5	79.6	114.3	42.3	93	64.7	104.4	107	98.8	124.2	125	149.2	112.7	75	85	93.4	78.9	83.9	78.9	95.9	134.5	104.4	105.8	97.1	173	107	72.4
58	Right hind paw	101.8	88.9	93.5	35.4	39.4	28.5	73.5	96.9	73.1	74.2	62.3	87.1	59.5	94.9	86.1	72.4	135.1	90.6	77.3	95.5	104.2	80.4	81.3	85.9	82.9	75.3	105.9
58	Left hind paw	125.4	89.4	91.1	83.5	145.8	110.3	117.7	145.2	138.5	108.6	142.5	124.3	79.7	48.9	113.4	126.8	120.2	114.5	133.6	120	96.3	126	82.7	106.3	104.1	105.2	100.8
59	Right hind paw	74.2	92.8	109.2	50.4	96.9	60.8	172.1	88.7	165.3	59.8	78.9	66.9	102.8	77.5	99	98.3	145.3	66.6	130.9	84.6	108.8	115.7	93.5	169.4	128.5	200	63
59	Left hind paw	128.8	85.7	88.4	124.1	85.9	39.4	113.4	42.5	71.8	102.4	76	81.1	120	83.7	76.6	99.1	76.3	167.5	96.5	60.5	94.2	98.8	74.6	89.2	88.1	90.8	52
60	Right hind paw	97.7	86.3	69.1	57.4	88.7	89.8	84	72.7	80.1	72.9	63.8	101.9	56.3	93.4	62.4	86.8	102.6	96.5	66.6	74.3	96	106.8	106.3	128.3	98.4	138.2	112
60	Left hind paw	129.4	120.9	114.5	158.7	78.5	144.9	92.8	62.1	138.4	99.2	133.5	78.7	101	109.6	104.3	78.2	100.8	88.8	77.7	91.4	112.5	115.9	132.7	135.5	137.3	66.2	66.7
61	Right hind paw	80.5	103	61.2	70.5	44.9	30.3	63.1	53.4	63.6	55.4	59.1	61.6	62.5	51.4	63	78.9	77.7	69.4	109.1	52.3	106.9	68.7	89	112.3	65.3	66.9	73.4
61	Left hind paw	125.7	134.7	103.8	107	81.6	111.2	107.9	121.5	117.3	96.4	88.3	104.1	86.7	104.2	118.7	120.7	110.7	97.6	92.7	100.7	92.9	90.6	105.6	71.9	128.5	136.2	117.6
62	Right hind paw	118.7	84.9	127.3	75.4	34.5	46.8	75.2	83.8	85.8	117.8	50.5	91.3	103	94.7	119.3	99.5	146.6	89	89.1	87.1	109.3	86.4	94.3	97	92.8	98.9	95.9
62	Left hind paw	77	101	99.1	87.5	90.1	84.2	87.3	109	61.2	74.7	104.7	92.6	113.7	91.7	101.4	101.6	117.8	147.1	87.4	114.8	110.6	87.7	127.9	110.3	42.6	55.7	93.8
63	Right hind paw	118.3	78.8	85.8	69.8	52.7	65.3	102.7	70	71.8	64.7	98	93.7	68.2	78.5	65.9	83	91	108.3	126.1	103.6	99.8	105.4	65.4	76.6	99.4	91.8	93.5
63	Left hind paw	97.2	99.4	114.1	95.2	92.1	98.1	101.6	92.8	98.8	101.6	106.9	114	58.1	85.5	106.1	90.6	123.3	112.3	105.8	153.9	165.5	136.7	151.9	113.2	100.6	104.8	127.4
64	Right hind paw	78.5	105.8	99.1	44.2	60.6	58.8	71	73.1	99.6	62.8	92.4	112.9	86.8	76.7	96.8	124.7	105.4	105.9	130.5	112	98.1	107	82.9	58.4	63.2	84.9	73.6
64	Left hind paw	91.3	90.2	74.4	108.1	78.3	64.7	53.8	98.5	109.2	99.9	72.7	106.4	81.4	94.5	79.2	110.1	96.2	93.6	140.9	117.3	118.9	60.3	75.8	87.9	73.5	117.3	133.3
65	Right hind paw	95.2	124	88.3	62.8	91.7	101	85	68.7	34.6	42.3	67.4	74.8	123.4	85.8	75.5	81.6	89.6	41.6	81.6	72.8	74.5	96.5	93.9	76.5	189.5	146.2	117.5
65	Left hind paw	175.2	92.4	83.9	89.6	106.3	122.4	113.7	101	140	69.3	94	98.6	136.8	99.4	121.8	110.9	67.9	102.3	83.1	113.6	119.3	103.8	120.3	102.6	32.5	106.2	152.5
66	Right hind paw	68.2	81.4	60.9	47	48.6	24.5	154.8	26.8	53.9	81.1	73.9	84.2	88.6	77.2	73.6	78.2	75	88.6	93.3	105.3	60.5	105.4	62.2	79.2	108.4	108	109.5
66	Left hind paw	77.1	90.5	100.9	77	72	50.9	117.4	96.8	106.5	113.5	95.7	95	128.5	128.8	80.5	120.1	122.9	115.2	123.8	116.2	108.1	94.2	94	72.2	103.5	113.8	110.4
67	Right hind paw	106.6	125.2	75.2	80.1	76.3	85.7	73.6	95.6	80.4	109.8	129.8	81.9	95.7	102.6	101.8	108.2	146.8	135.2	94.6	94.4	64.8	108.2	150.1	142.6	61.3	72.6	121.4
67	Left hind paw	90.3	61.6	142.4	146.7	127.3	94.7	84.9	92.7	112.7	130.4	84.5	85.9	85.4	147.5	143.9	126.2	120.1	125.8	137.1	135.3	127.9	134.7	122.7	126.8	136.9	92.7	61.2
68	Right hind paw	94.8	65	91.8	26.3	51.5	49.7	78	76.8	81.4	92	28.7	76.3	116.6	104.3	103.8	87.1	160	71.1	103.9	122.7	92.4	95.8	134.8	96.9	113.4	99.7	70.4
68	Left hind paw	92.1	129.3	85.7	99.3	89.5	80.2	111	92.9	132.5	105.9	91.9	114.8	106.3	112	135.9	114.5	100.8	96.9	74.3	105.9	94.8	109.6	128.2	126.5	147.6	81.7	110.5
69	Right hind paw	98.8	171	135.3	80.3	35.3	54.5	71.8	72	87.2	104.9	82.9	98.8	119.1	112.2	101.3	120.4	110.3	132.2	84.8	91	98.9	97.6	103.6	108.1	90.2	117.2	73.6
69	Left hind paw	98.4	89.1	122.2	81.2	134	90.8	113.6	98.1	107	112.2	114.9	107.3	73.4	106.3	102.5	122.8	137.3	101.4	130.9	130.7	119.7	117	90.1	110.2	136.6	154.3	112.3
70	Right hind paw	65.2	105.2	100.6	76.9	94.8	69.9	62.1	79.8	88.4	66.8	104.9	46.4	77.6	88.9	106.5	86.8	91	86.7	123	124.4	119	85.9	89.7	107.3	106.9	104.9	79
70	Left hind paw	122.6	84.2	55.8	74.1	98.6	92.5	104.2	92.2	123.7	126.3	123.6	70.3	78.9	95.2	98.3	104.8	100.7	121.2	107.8	114.5	100.9	90.2	144	129	108.3	97.9	129.5
71	Right hind paw	143.4	99.1	107.1	77.1	74.2	64.8	86.6	95.2	73.6	72.2	67.9	81.1	82.3	96.5	95.6	90.3	92.6	108	79.9	82.5	82.1	107.8	119.6	122.8	137.4	99.3	113.4
71	Left hind paw	124.3	136.2	116	108.7	124.4	107.9	125.1	116.7	82.4	85.7	115	107	128.8	108.1	103.6	89.9	87.9	118.8	117.9	141.2	104.1	108.7	113.4	116.7	123.6	138.1	153.4
72	Right hind paw	73.3	92	43.9	70.5	32	77	123.8	87.7	107.7	97.3	104.3	81.9	95.7	80.7	143.6	150.2	110.2	130.2	95	131.2	76.3	95.3	115.4	93.2	45	111.2	34.4
72	Left hind paw	87.8	63.4	60.5	67	114.2	130.9	111.7	86.3	93.9	98.2	134.1	127.5	160.3	140.4	143.9	93.1	117.2	129.3	131.2	86.2	118.4	103.8	129.8	129.7	69.9	85	104.7

## Sheet: SMALGO Raw data
		T0			T1			T2			T3			T4			T5			T6			T7			T8
Animal code	Localisation	Vmax 1 (g)	Vmax 2 (g)	Vmax 3 (g)	Vmax 1 (g)	Vmax 2 (g)	Vmax 3 (g)	Vmax 1 (g)	Vmax 2 (g)	Vmax 3 (g)	Vmax 1 (g)	Vmax 2 (g)	Vmax 3 (g)	Vmax 1 (g)	Vmax 2 (g)	Vmax 3 (g)	Vmax 1 (g)	Vmax 2 (g)	Vmax 3 (g)	Vmax 1 (g)	Vmax 2 (g)	Vmax 3 (g)	Vmax 1 (g)	Vmax 2 (g)	Vmax 3 (g)	Vmax 1 (g)	Vmax 2 (g)	Vmax 3 (g)
1	Right knee	253.1	263.2	388.4	285.5	283.5	273.2	353.6	200.3	300.1	416.9	371.3	430.7	363.2	372.6	427.8	370.9	380	395.5	396.2	469.2	350.4	333.1	400	285.5	388.6	563.1	483.4
1	Left knee	626.5	516.9	415.7	308	365.1	372.7	384.4	326.9	423.3	443.6	345.9	429.5	388.3	406.9	419.7	361.5	419.4	438.1	343.7	537.6	555.7	367.1	335.5	440.7	562.6	603.3	526.6
2	Right knee	424.4	300.1	352.1	280.9	278.6	191.2	346.5	317.6	268.3	383.6	402.8	326.6	299.5	376	309.4	368.6	325	423	480.3	519.2	533.6	310.4	223.2	319.1	473.3	483.1	545.7
2	Left knee	390.3	262.8	337.6	359.2	354	344.1	414	426.6	434.9	434.8	422.4	449.3	446.3	333.3	424.9	423.4	407.6	462.8	387.4	470.6	286.8	345.1	451.9	415.4	317	643	559.9
3	Right knee	344.8	430.6	331.2	264.2	264.2	245.6	341.1	347.1	343.2	213.6	351.4	268.3	307.5	329.1	397.9	323.5	332.3	359.8	229.5	350.6	335.1	296.8	311.5	283.1	434.9	522.1	472.7
3	Left knee	392.5	369.8	451	307.3	291.7	370.9	305.5	326.4	396.8	249.8	330.5	329.9	395.9	423.8	349.4	476.2	433.8	529	438.9	359.2	318.8	365.6	435.3	382.4	484.7	343.8	488.4
4	Right knee	274.4	379.4	333.2	225.1	215.8	197	389.3	327.9	329.7	370	281.2	335.1	323.2	325.7	389.8	251.4	495.3	324.8	243	286.1	303.6	304.9	321.3	375.3	567.8	290.9	404.9
4	Left knee	329.5	361	348.5	367	325.5	429.6	348.6	385.6	426.6	261.5	315.9	429	345.7	354.1	390.5	429.7	387	523.2	432.4	404.8	438.5	383.3	477.6	396.6	571.7	468.3	488.3
5	Right knee	325.6	329.8	312.2	286.1	267.6	251.8	314.8	383.9	328.2	346.6	324.8	280.3	404.7	377.9	373.4	444.5	237.1	337.6	315.5	273.9	301.6	364.1	391.8	388.4	483.3	503.9	443.5
5	Left knee	408.5	385.6	289.6	299.5	337.6	400.9	420.5	394.1	387.2	280.3	270.6	291.6	489.7	497	404.5	457.8	480.8	498.3	387.8	314.1	373.9	394.1	317.7	485	411.2	465.7	514.9
6	Right knee	412.3	332.9	388.8	313	250.6	268.5	405.4	410.3	387.4	374.5	422.1	366.6	451.5	312.2	435.5	240	265	209	395.9	317.3	320.6	316.1	347.3	380	425.8	398.1	398.2
6	Left knee	420.1	272.3	291.8	332.5	422	375.5	341.9	410.3	339	425.1	401.5	456.5	483	497.7	451.9	307.1	413	425.1	390	360.7	448	458.7	457.9	374.2	587.9	465.6	434.8
7	Right knee	389.6	312.8	239.3	263.6	261.3	209.1	371.5	343.7	356.5	225.5	390.9	356.1	398.1	351.9	339.6	320.1	348.1	375.4	352.2	324.2	321.8	293.9	285.1	400.6	385.9	363.8	371.3
7	Left knee	410.7	400.1	376.6	309.8	351.7	464.9	372.7	329.6	282.8	361.5	405.9	336	426.6	519.9	479.5	417.3	375.8	414.8	407.8	388.1	434.3	408.9	369.3	388.8	450.8	312.1	446.6
8	Right knee	360.9	154.1	249.4	310.7	327	292.2	335.5	221	348	436.1	357.8	371.9	351.3	376.7	328.7	374.6	290.7	342	274.2	358.4	243.5	339.2	315.1	344.7	203.8	511.1	396.1
8	Left knee	326.4	337.5	243.5	307.4	375.3	336.1	363.9	373.7	413.7	348.9	414.6	327.6	421	379.4	429	426.4	366.3	455	461.8	338.7	320.9	414.1	439.3	414.9	357.3	544.4	558.9
9	Right knee	406.1	454.3	455.7	383.4	228.7	323	279.6	364.4	375	341.7	343	378	336.6	330	349.9	402.2	342.1	391.3	308	287.5	264.2	400	375.8	329.8	254.4	398.4	355.4
9	Left knee	374.3	380.6	500	396.6	394.3	368.2	342.9	323.8	341.3	393.8	409.3	481.3	536.3	507.4	525.6	486.2	492.5	384.4	352.7	483.5	413.8	417.7	466.3	484.9	488.8	566.3	405.1
10	Right knee	401.9	486.9	393.5	185.1	318.3	383.9	279	367.5	417.7	383.3	358.8	333.6	361.9	460.7	463.5	313.3	340.4	453.8	328.1	337.8	321	270.4	406.5	316.3	636.2	408.6	484.3
10	Left knee	289	383.7	513.3	386.4	256.9	386	281.2	378.9	491.6	340.1	328.3	372.2	578.5	458.7	423.5	443.6	467.5	473.9	380	398.7	412.3	385	394.2	353	283.5	268.7	307.8
11	Right knee	361.9	423.4	366.1	243.7	299.9	272.9	407.6	311.2	314.1	354.3	361.1	289.4	444.7	370.6	390.7	361.9	313.9	391.6	313.3	315	270.4	246.1	341.9	298.6	667.8	409.5	485.3
11	Left knee	289	296.7	284.3	407.9	394.1	415.1	316.5	360.4	347.2	426.1	363.1	468.3	455.7	394.6	565.1	486.9	473.5	466.4	353.5	376.3	414.1	399.4	374.4	409.8	400.3	592.9	239.4
12	Right knee	387.9	523.5	520.1	251.1	276.1	269.4	371.4	383.6	290.7	340.2	438.4	288.7	402.5	371	371	366.7	363.5	347.3	281.5	339	309.2	327.3	310.2	269.7	436.1	517.7	599.2
12	Left knee	339.9	376.6	369.4	396	385.9	501.1	367.2	348.1	424.1	428.1	501.1	401.9	530.9	429.2	486.8	406.2	375.1	501.5	335.4	382.5	429	384.4	447.1	384.6	785.7	486.5	435.9
13	Right knee	483.8	666.2	613.2	230.5	209.9	221.6	295.5	186.5	224.9	370.3	411.8	393.2	373.3	351.3	353.8	369.7	310.9	279	314.3	309.7	396	306	347	300.6	336.9	246.1	366.1
13	Left knee	602.7	538	509.4	340.3	391.8	332.5	403	227.1	280.6	418.8	405.9	458.2	378.3	356.2	444.7	514.2	385.6	213.2	501.4	620.8	336.3	313.9	488.6	366.9	527.5	438.8	345.4
14	Right knee	232.4	232.4	316.1	251.6	259.6	233.4	350.9	301.7	326.8	401	455.3	403.2	372.1	255.3	316.4	198	305.4	118.3	359.8	416.2	326.2	298.1	176.5	366.5	326.7	343.4	287.9
14	Left knee	298.3	345.8	415.1	281.1	269.8	256.5	326.5	393.2	373.4	475.6	492.4	475.1	402.3	497.7	476.5	268.5	409.7	416.1	323.4	451.9	418.2	434.1	453.8	426.5	351.1	333.1	332.3
15	Right knee	286.2	370.9	365	283.7	278.5	248.8	331.4	391	193.4	253.9	304	304	284.7	244.8	267.2	232.8	365	212	316.6	302.2	338.5	321.6	401.2	334.4	472.2	358.6	355.3
15	Left knee	379.7	453.3	417	246.9	330.2	396.8	344.7	433.7	357.6	403.7	354.3	411.5	337	383.4	314.4	417.9	419.1	376.3	316.1	307.4	362.4	357.2	390.4	456	500	385.6	312.1
16	Right knee	299.8	291.2	367	275.8	329.4	270.1	251.7	381.8	321.5	248.9	328.8	318.1	331.9	365.5	367.6	389.3	359.5	310.7	272	308.9	314	372.3	285	344.5	559.1	468.5	509.8
16	Left knee	353.8	410.7	331.5	377.7	468.8	314.6	376.7	306.2	300.3	376.7	312.5	345.1	423	330.8	458.6	447.5	379.6	391.5	376.6	301.5	442.8	364.1	446.3	352.7	368.5	560	447.6
17	Right knee	387.3	348.1	355.5	276.4	303.7	251.4	272.5	326	372.9	329.9	510.9	280.3	284.4	359.5	335.5	355.2	323	324.5	307.9	329.2	237.3	282.8	339.8	322.5	470.8	379	367.8
17	Left knee	332.7	379.5	340.3	429.6	436.7	433.6	402	384.4	354.4	292	442.2	454.9	381.6	406.2	479.2	341.9	377.6	440.7	348.9	403.7	370.2	464.2	359.9	402.2	494.3	386.5	383.6
18	Right knee	399.4	470.9	363.1	184.5	225.2	296.9	384.5	416.6	376.5	395.6	314.5	364.6	378.6	332.1	396.7	355.3	357	372.6	385.2	323.4	347.1	258	289.7	350.7	498.3	458.4	625.6
18	Left knee	304.6	427.2	429.2	304.4	437.9	408.3	409.1	319.7	404.7	521.7	520.3	387.7	356.5	396.2	362.3	396.5	448.7	451.6	386.1	317	391.1	474.8	462.3	455.9	463	374.3	503.5
19	Right knee	271.9	227.8	135.3	250.9	270.9	249.9	415.8	406.8	209.3	396.1	334.6	298.6	436.1	304.9	461.9	373.2	376.5	384.1	376.7	343.5	352.2	316.1	330.8	391.4	447	554.2	439
19	Left knee	197.5	251.6	297.8	408.8	301.3	259.7	338.8	235	477.4	383.4	389.7	387.8	467.1	385.5	491.9	379.7	443.7	460.5	449.3	355.4	404.5	446.8	422.2	454.2	754	321.8	626.6
20	Right knee	294.4	315.5	343	236.3	237.8	302	389.3	347.4	344.1	434.9	334.2	393.2	392.4	361.9	354.5	367.6	330.1	328.9	313.6	327.3	348.5	385.7	385.7	379.8	386.6	281	364.8
20	Left knee	310	388.8	347.5	342.5	364.9	318	287.5	372.2	307	368.6	265	326.2	436.1	464.9	368.3	437.2	343	409.7	378.2	360.1	405.2	340.2	305.3	417.7	386	239	414
21	Right knee	356.9	497.3	534.5	352.9	409.9	327.5	367.8	344	335.4	384.3	388.5	314.6	352.8	440.1	392.8	386.1	275.6	282	320.6	369.2	302	324	306.9	283.6	441.1	475.3	489.7
21	Left knee	411.6	372.5	403.3	355.3	459	409.4	404.8	376.4	411.4	393.8	352.6	337.6	390.4	575.7	411.8	457.1	540.2	371.1	461.4	363.1	461.5	426.9	461.1	399.3	151.9	555.1	251.1
22	Right knee	302.7	427.4	383.4	291	280.3	109.3	333.6	332	409.3	431.4	363.6	337.7	343.3	426.8	378.4	311.2	314.8	314.8	358.7	319	234.1	286.7	239.6	238.3	390.1	528.6	500.9
22	Left knee	482.4	377.7	342.7	417.5	376.9	409.2	325.2	317.4	310.7	328.3	300.8	430.1	417.6	456.7	392.7	373	390.6	441.8	395	441.1	399.6	395.5	374	423.8	423.7	568.8	568.2
23	Right knee	381	438.5	432.2	242.3	103.4	274.4	376.2	426.7	418.5	361.7	353.2	411.1	310.5	356.2	371.9	361.2	322.8	286.1	316.1	223.5	256.8	250.6	253.8	297	570.8	651.2	331.1
23	Left knee	337.3	377.3	273.5	382.2	385.5	364.6	357.5	302.7	408.9	323.9	409.5	348.7	532	396	537.6	390.9	422.5	422.6	390.1	341.7	369.2	381.8	424.7	351.3	331.1	550.7	544.9
24	Right knee	443.3	425.4	438.5	272.7	283.8	108.9	329.6	377	235.3	388.4	364.5	386.6	419.6	415.2	378.6	398	306.1	348.8	266.7	257	293.2	309	296.2	302.1	647.9	297	509.6
24	Left knee	377.4	304.3	313.6	363.1	369.9	461.4	375.7	286.6	324.9	317.5	319.6	342.7	468.3	405.6	499.5	401.7	384.9	392.2	380.7	396.4	357.4	308.9	400.2	333.2	267.8	630.8	636.7
25	Right knee	363.3	664.6	607.4	234.1	282.7	171.6	273.8	232.5	306.2	474	434.5	425.4	418.3	352.6	392.4	298.5	335.7	348.4	350.3	423.1	401.3	245.5	293	301.4	295.4	301.2	407.7
25	Left knee	501.6	487	387.3	372.8	378.2	294	275	312.2	358.2	457.1	338.4	420.2	439.1	442	540.7	457.2	325.1	360.6	551.3	612.9	459	339.9	318.9	305.5	496	565.9	593.8
26	Right knee	371.6	200	493.6	167.8	223.3	258.3	316.6	293.2	320.5	323.2	329.7	309.5	344.8	382.4	389.7	352.7	284.1	358.6	306.1	298.2	254.7	220.6	315.2	347.6	394.2	261.1	499.6
26	Left knee	329.5	312.4	282.1	244.9	247	317.5	383.4	418.4	374.7	429	431.5	480.6	385.6	432.9	326.1	544	445.3	510.6	264.9	388.3	635.9	440	379.3	392.1	355.5	477.6	497.9
27	Right knee	450.1	354.5	196.7	242.7	234.1	281.3	230.4	330.5	278.5	367.5	374.4	201.8	285.5	289.4	275.5	368.6	371.4	302.9	309.6	310.4	307.8	351.8	320.3	359.4	544.1	284.6	432.7
27	Left knee	417.2	403.9	383.1	404.7	274	407.6	321.8	354.6	367.5	322.2	330.3	422.1	324	347.2	361.6	387.8	548.2	408.7	394.5	424.7	320.4	380.3	426.8	484.9	687.9	289.1	351.4
28	Right knee	333.5	295.3	252	169.2	186.9	232.7	337.2	342.4	321	312.3	186.1	312.9	279.9	336.3	304.5	336	361.2	377.4	349.9	344.8	352.1	291.2	393.8	362.3	432.4	610.7	270.7
28	Left knee	327.6	364.4	317.6	404.9	323.1	193.5	403.8	351.6	421.8	371.3	324.5	370.3	391.8	295.7	329.4	480.8	503.1	434.6	473.7	429.5	325	397.7	400.3	425.3	326.4	338	363.6
29	Right knee	345.7	361.7	122.8	230.6	139.4	236.5	334.4	296.8	298.5	395.2	420.1	295.9	358.1	339.4	373.3	436.6	372.9	440.8	332.3	176.7	243.6	374.6	389.4	320.4	426.7	542.1	293.1
29	Left knee	337.6	326.3	294.2	318	439	336	392.9	393.4	332.3	413.3	328.9	337.3	464.6	402.2	472.1	410.5	486	563.3	393.3	295.3	270.6	368.8	477.6	417.5	355.1	441.2	388
86	Right knee	435.9	473.6	370.6	152	110.2	148	332.7	318.9	340.4	404	232.2	313.5	365.5	378.7	235.3	337.7	344	319.6	271.3	386.3	359	293.3	382.4	388.2	515	409.7	407.2
86	Left knee	363.2	360.6	404	279.7	311.2	343.6	371.3	325	385.4	455.2	360.2	456.1	502.3	470.4	417.8	376.4	416.8	422.8	390.3	338.5	368.2	481	403.5	358.4	203.7	711.8	561.8
31	Right knee	326.9	191.2	221.3	225.8	189.1	225.3	305	419	389.4	351.7	344.7	359.7	400.8	359.2	369.6	315.6	317.8	339.8	399.8	339	313.8	309.5	349.7	278.6	480.4	279.6	558.2
31	Left knee	285.8	304.3	358.1	299.1	369.2	296.2	401.6	427.1	226.4	398.2	415.2	376.5	459.5	494	428.6	481	438.3	483.7	390.8	444.3	376.5	298.7	449.4	438.5	300.1	430.6	259.8
32	Right knee	371.5	339.9	401.8	301.5	233.6	252.6	332.1	387.1	305.3	354.4	317.4	357.9	299.2	391.2	374	382.6	342.4	311	313.2	351.8	372.7	408.2	299	291.1	371.2	436	545
32	Left knee	326.8	337	307.5	270.6	293.4	328.5	277.8	356.1	391	306.4	314.9	340.3	414.6	412.6	393.3	480.7	511.7	436.1	376.1	402.2	375.8	483.3	493.5	408.2	695.6	538.9	576.3
88	Right knee	530.5	414.7	423	339.3	279.3	280.8	351.3	347.9	350.5	321	326.1	213.8	389.4	371.9	477.1	380.4	402.8	378.5	362.4	346.1	332.2	357.5	371.4	422.6	372.6	404.6	376.7
88	Left knee	368.2	470.6	363.9	253.7	397.4	346.8	244.1	314.3	317.8	368.4	348.6	415	440.3	470.3	545.3	444.4	423	468	409.7	438.8	412.9	481.9	414.3	343.1	501.6	580.3	261.7
34	Right knee	454.2	411.6	505.8	367.8	200.9	335	357.8	406.2	303.2	412.4	406.7	348.4	357.1	289	397.5	330.9	335.9	219.4	333.7	186.1	234.6	326.6	333.8	324.2	542	447.1	559.6
34	Left knee	421.3	409	405.3	380.7	437.5	367	333.9	295	390.1	381.5	385.7	363.3	499.6	478.3	403.7	370.6	449.7	447	348.7	248	233.4	403.1	284.5	333.2	382	627.3	363.4
35	Right knee	386.4	452.8	453	244.7	270.3	299	364.9	303.3	347.6	353.2	421.1	404.4	299.1	313.9	400.5	351.6	342	352.3	267	302.7	288.8	295.4	373.6	303	504.5	681.4	404.3
35	Left knee	332.2	388.7	314.5	454	423.4	372.3	341.1	390.8	327.8	339.7	381.9	422.4	441.1	569.3	487.4	342.7	406.1	476.9	397.5	449.8	391.2	438.6	413.1	466.2	541.8	520.5	430.6
36	Right knee	380.8	415.5	377.6	285.9	212.8	149.6	275.7	300.7	313.4	373.2	374	216.7	351.2	459.4	215.1	372.4	459.8	376.5	354.5	329.1	278.6	249	233.9	334.8	394.4	428.8	630.4
36	Left knee	257.5	355.2	316.3	267.5	293.4	326.3	248.7	416.5	342.4	370	292.8	392	385.6	438.6	502.4	376.7	421.7	458.3	418.4	463.1	391.3	354.9	338.5	419.7	591.4	545.4	516.7
37	Right knee	442.3	264.7	272.6	206.3	239.1	378.9	230	258.8	318.3	371.7	513	468.8	433.6	446.1	332.4	379.9	387.7	365.6	629.4	306.7	451.1	361.8	274	339.2	439.2	703.2	262.5
37	Left knee	408.9	459.9	416.2	338.7	360.7	374.5	381.2	324.8	342.9	325.9	551.5	483	381.6	326.6	452.3	448.8	488.7	414.8	525.4	492.7	394.6	438.5	343	284.6	407.7	540.1	395.8
38	Right knee	376.2	280.2	498.5	283.8	266.8	302	341.7	347.6	335.5	370.7	391.3	269.8	306.4	255.2	283.7	347.1	397.9	344.3	464.8	437.9	398.5	314	313.8	354.3	307.6	227.3	235.5
38	Left knee	401.6	305.3	272.5	323.4	228.6	264.9	292.5	321.3	347.9	470.2	407.8	295.5	370.3	350.9	389.3	473.3	487.9	349.5	519.7	361.9	242.7	328.9	387.2	468.3	558.3	511.8	461.2
39	Right knee	384.6	357.8	395.7	196.2	281.7	288.5	324.3	322.6	303.1	337.4	271.1	353	284	354	390.4	337.2	390.9	359.7	231.5	317.8	374.3	365	374.2	311.5	657.2	355.9	335.5
39	Left knee	389.6	313.6	355.6	443.2	380.8	315.3	344.1	401.8	421.5	343.1	337.7	362.1	358.6	430.9	379.3	418.4	351.7	453.8	378.9	324	438	396.1	364.5	451.5	400.1	398.7	435.6
40	Right knee	342.8	279.9	343	216.8	301.5	244.6	278.8	345.6	322.3	271.6	282	321.9	398.5	366.2	387.4	319.1	354.5	374.6	334.4	280	339.8	425.2	400.5	388.9	430.5	701.2	259.5
40	Left knee	296.7	372.8	370.7	305.1	342.4	329	441.2	398.3	362.2	385	317.2	259.8	344.9	410.7	437.8	586	477.5	537.5	504.6	484.2	490.2	454.5	411.8	407.3	583.2	417.3	665.3
41	Right knee	370.2	408.2	324.6	274	336.3	225.3	353.2	379.4	243.5	257.5	389.9	418	374	420.5	326.1	330.5	311.4	337.8	256.9	277.3	278	365.8	327.8	291.9	505.1	410	440.6
41	Left knee	357.1	327.9	424	245.1	337.6	437.3	305.7	270.8	315.4	437	371.3	333	369.2	378	392.3	503.1	521.3	360.8	369	403.6	365.9	372.4	400.5	390.7	577.3	689.5	402.9
42	Right knee	371.6	408	351.7	258.2	250.4	202.4	322.1	279.8	316.1	423	395	286.7	363.2	392.8	350.7	411.2	418.3	437.8	333.6	317.5	346	227.7	297.6	287.9	630.5	377.1	469.3
42	Left knee	215.6	244.8	310.2	385.4	386.8	294.5	317	321.5	328	378.7	342.1	311.3	427.8	464.1	506.5	572.1	470.6	351.1	451.4	434.4	400.9	386.5	430.5	432.1	287.6	371.9	584.3
43	Right knee	320.4	374.8	350.4	267.3	318.3	239.7	296.1	275.4	315.2	493.9	338.4	298.5	323.8	214.1	345.9	289.5	332.5	207	328.6	318.3	221.6	418.4	385.9	307.3	512	534	440.5
43	Left knee	395.3	308.2	342.5	467.2	396.2	463	359.9	436.4	339.7	449.4	291	431.9	561.1	457.1	447.7	379.4	563.3	580.6	458.9	382.9	366.7	422	328.9	490.1	524.5	395.4	559.6
44	Right knee	447.2	351.7	433	155.2	245.3	246.9	431.6	357.5	383.1	224	308.5	340.3	320.2	325.6	422.3	302.7	421	348.1	322.6	260.8	391.3	342.2	352.9	300.6	476.6	134.8	332.5
44	Left knee	294.9	315.6	399.5	322	369.4	339	294.3	356.9	372.3	300.5	356.6	331.8	464	446.7	540.4	414.1	466.2	377.1	369.8	350.1	426.2	454.7	395.2	386.4	352.3	690.1	325.6
45	Right knee	441.7	423.7	641.3	398.6	356.7	416.3	351.7	335	285.5	382.5	267.9	349.7	233.4	377.5	276.1	303.4	276.4	276.6	217.5	300.2	276.1	324.6	331.7	263.4	450.4	444.5	346.7
45	Left knee	310.3	345	324.5	434.6	369.4	462.5	298.4	337.5	276.1	331	251.5	338.2	445.3	424.9	521.5	415.8	393.6	303	439.3	407.6	478.9	440.6	422	428.7	581.3	379.4	349
46	Right knee	407.1	528.7	383.7	336.9	208.5	263.9	360.5	372.4	240	335.6	332.2	466.5	338.6	450	408	350.3	292.4	349.3	240.7	291.8	247.8	275.9	260.4	187.9	552.4	447.5	396.9
46	Left knee	127.2	402.7	440.1	436.6	358.1	478.5	275.6	337.7	324.5	360.9	321.8	414.2	391.1	486.9	537	484.7	411	451.8	326.1	404.1	377.1	310.4	252.3	388.8	297.4	688.8	327.2
47	Right knee	419.4	465.4	314.6	319.2	305.7	332	293.5	371.7	357.5	398	359.4	418.7	289.8	315.1	297.3	299.1	405.9	328.9	280.1	295	308.8	327.4	318.2	275.4	532.4	406.5	487.1
47	Left knee	306.4	366.4	295.6	457.4	451.7	409.5	331.5	375.6	349.6	360.6	317.3	403.4	450.8	500.1	456.3	435.4	419.6	313.6	422.4	396	360.5	334.4	330.7	307.6	580.3	311.9	454.8
48	Right knee	294.4	404.7	365.5	277.5	288.3	294.9	409.2	349.9	369.7	371.9	332.4	387.2	449.6	373.4	452.6	328.6	348.7	330.9	375.9	375	297	327.1	226	242.3	653.8	605.5	494.1
48	Left knee	367.3	459	303.5	395.7	336.6	374.5	381	400.1	319.6	416	304.2	376.3	434.6	476.8	445.1	405.9	428.7	420	440.5	458	474.5	443.2	410.9	354.2	244.8	280.4	129.1
49	Right knee	371.3	433.3	221.1	262.4	269.8	256.9	295.2	353.4	309.3	374.4	327.1	437.2	396.1	473.3	388.9	394.7	404.2	310	559.5	351.4	261.4	246.8	334.4	320.1	309.1	559.2	383.7
49	Left knee	233.3	334.7	285.2	271.7	346	354.2	445.2	498.7	284.7	376.6	309.4	419	448.6	508.5	421	357.5	249.3	402.8	310.4	408.9	354.9	357.8	318.8	380.6	299	363.6	552.5
50	Right knee	425.4	455.8	267.9	319.4	205.3	351.3	332.3	318.6	274.2	271	333.4	333.9	317.8	200.8	285.1	335.2	335.1	415.7	247.2	475.5	285.5	296.8	340.3	319.8	499	392.5	236.4
50	Left knee	484.6	484.3	452.3	283.9	348.1	326.6	315.8	272.4	276.8	366.7	431.5	530.6	383.4	339.3	322	505.8	504	551.5	480.9	314.9	454.5	379.2	452	492.7	588.7	453.2	462.4
51	Right knee	259.6	141.1	155.9	299.3	325.5	165.6	352.1	337.3	312.4	343.1	284.6	301	279.9	391.3	367.2	401.6	440.6	142.6	185.4	338.6	259.6	317.4	263.9	285.5	448.6	363.2	458.4
51	Left knee	235.2	332.4	329.5	363	441.2	377.9	439.9	482.5	399	368.6	360.5	315.1	337.7	256.6	488.2	450.9	449.9	546.8	346.5	376.5	476.6	352.9	342.1	416.5	367.9	614.2	348.9
52	Right knee	191.5	329.5	255.2	224.5	160.6	239.4	325.8	334.7	284.2	297.8	311.1	203.6	341.4	302.4	391.3	359.5	324.1	386.2	307.1	323.5	261.1	443.1	355.2	371.2	430.2	420.2	171.8
52	Left knee	322.6	310.5	347.1	380.8	411.2	387.8	389.3	428	403.7	334.3	260.2	443.9	319.4	392.9	250.9	506.5	479.9	444.2	389.9	399.4	346.3	396.6	414.3	388.8	362.7	503.6	558.7
53	Right knee	400.7	367.7	309.4	172.5	275.8	322.4	372.8	402.3	343.5	352.9	237.9	330.9	347.4	342.2	324.4	383.4	403.9	310	322.1	336.9	277.3	382.4	317	281.1	626	360	455.5
53	Left knee	378.2	334.4	366.2	372.2	384.9	384.7	389.6	234	363.9	313.9	327.1	267.2	452.2	399.5	452.8	427.8	480.3	514.9	384.8	330.5	379.5	394.9	326	410.5	621.7	464.4	469
54	Right knee	381.2	346.8	433.8	214.8	288.3	267.9	375.8	282.4	151.4	353.9	379.6	396.8	297.6	433.7	355.5	338.2	339.2	348.4	287.2	402	287.1	289.2	285.1	340.7	605.3	482.5	506
54	Left knee	328.6	344.2	302.9	370.5	405.2	439.2	309.4	346.4	382.3	359	412.7	325.8	340.3	384.6	507.4	491.2	380.2	389.4	359.6	366.3	463.8	410.8	425.8	408	621.6	560	591
55	Right knee	307.4	337.8	280.9	306.5	293.4	249.9	386.5	379	378	429.8	361.4	305.7	462.5	429.9	410.9	304.6	282.6	372.9	318.3	352.5	298.1	297.7	306.5	295.3	491.5	442.1	361.2
55	Left knee	306.7	289.4	281.6	287.8	383	474.8	320.7	534.4	424.8	391.1	377.1	409.2	393.8	467.1	403.8	408	354	418.8	414	350.7	426.3	312.5	409.8	373.8	556.9	399.5	517.2
56	Right knee	460.8	407.7	365.8	322.9	310.6	233.3	352.7	380.1	253.1	216.3	333.9	304.1	344.6	313.8	384.1	386.8	331.9	303.9	272.6	384.8	345.2	343.8	368.3	408.7	519.3	561.2	449
56	Left knee	392.8	312.7	410.5	277.1	340.3	395.2	342.2	385	266.4	323.6	395.5	323.1	401.9	454.8	400.5	384.6	412.1	395.1	430.7	340.1	450.7	380.9	477	386.4	341.3	396.6	297.3
57	Right knee	401	504.3	474.9	329.1	280.8	323.9	358.3	401.3	248.8	309.2	356.3	294.4	304.5	293.2	122.4	233.4	252.7	332.6	260.7	323.5	350.6	331.4	371	271	397	375	375.8
57	Left knee	321.7	416.7	396.2	337.1	316.8	289.2	315	316.2	263.6	364	339.8	432.6	433.9	454.7	390.5	403.6	459.7	512.5	362.6	380.7	397.2	389.6	326.5	371.3	247.5	514.8	462.3
58	Right knee	361.7	419.8	390.6	287	303.3	362.5	336.7	316.6	357.6	461.1	345	379.1	428.4	351.1	408.3	228.6	293.2	304.6	253.5	313.3	293.4	253.1	304.3	270.4	604.7	394.8	508.5
58	Left knee	417.7	398.1	320.4	334.7	465.4	442.9	282.6	376.6	313.5	369.7	340.6	364.1	403.4	446.6	558.5	336.2	308	349.9	328.7	364.3	310.7	400.9	405.1	415.1	245.2	555.8	386.1
59	Right knee	248	345.3	355.4	310.6	242.5	238.4	365	448.9	365.6	376.9	391.2	425.6	347.6	337.1	437.4	340.9	419.6	346.7	369.9	358.6	318	413.4	289.2	279.4	633.5	324.1	422.6
59	Left knee	300.9	291.6	341.7	358.5	370.9	351.5	392.1	349.3	359.8	395.4	341.4	447.7	453.6	407.2	370.4	476.3	452.9	458.4	408.9	470.3	435.9	354.6	331.7	335.9	387.8	266.6	511.2
60	Right knee	370	409.7	324.4	362.6	265.6	282.9	461.4	420.3	261.8	350.3	390.3	417.3	419.4	427.9	254.2	314.1	376.9	451.2	300	364	345.9	288.3	335.1	296.8	608.2	474.1	511.8
60	Left knee	378.4	361.9	263.7	398.3	541.1	382.4	436	380.7	388.2	368.5	438.5	469.9	466.9	549.7	580	500.8	542.4	443.9	365.9	334.1	371.6	443.9	396.2	347.4	365.9	334.2	273.1
61	Right knee	307.3	403.9	303.2	329.3	246.1	248.3	325.6	338.4	364.7	444.2	380.6	414.8	373.2	344.3	330.6	334.7	342.6	353.2	491.7	460.4	448.6	313.9	320.2	383.4	471.3	381.1	495.1
61	Left knee	497.7	414.3	355.7	334.7	306.9	287.2	306.7	305.7	400.9	449.3	310.3	389.2	567.4	379.3	300.9	484.3	402	481.7	619	365.4	476.2	429.3	379.4	462.3	605.3	253.6	524.6
62	Right knee	222.2	339	393.7	227.3	213.8	230.2	352.7	350.4	192.9	419.2	265.2	351.3	376.6	346.2	345.1	362.4	439.6	375.5	228.6	453.3	261.7	305.4	368.3	381.7	362	409.4	305.4
62	Left knee	278.8	325.8	309.2	417.8	395.5	287.2	327.5	409.1	305.4	408.7	263.2	580.9	422.4	383.1	377.1	446.5	411.3	549.3	524.7	415.4	463.5	424.2	377.1	367.7	586.7	586.7	460.8
63	Right knee	360.3	251.4	341.5	225	278.4	254.2	285.2	355.9	304.3	289.4	313.9	128	308.9	276.3	322.1	354	359	421.6	325.8	261.3	340.7	349.6	188.5	312.6	365.5	506.7	311.1
63	Left knee	282.6	258.7	284.9	323.9	364.6	370.1	408.1	359.5	450.3	354.1	237.7	363.7	368	451	298.7	467.6	489.4	435.3	386.6	426.4	402.1	382.2	352	316.7	278.9	598.1	462.8
64	Right knee	324.5	355.2	336	211.2	248.7	101.4	332	332	297.1	353	282.6	186.3	333	336.4	337.6	363.2	383.8	333.8	250.3	333.9	346.1	351.9	395.7	264.3	532	462.1	565.4
64	Left knee	390.7	358.3	434.2	388.8	316.8	304.1	384.7	348.6	377.9	398.2	404.7	324.5	408.8	367.9	422.9	405.8	470.8	395.3	334.7	506	411.7	417.6	365.5	399.6	600.4	435.1	390.4
65	Right knee	393.6	155.9	309.9	250.2	280.5	280.8	374.8	308	395.8	330.7	353.8	372.8	296.1	336.6	234.3	165.3	328.5	341	318.6	286.4	277.2	325.4	309.5	281	522	375.2	203.5
65	Left knee	363.9	331.7	274.9	385.6	371.4	385	310.7	350.8	208.5	298.5	367.7	326.9	382	380.5	450.7	569.6	449.8	463.2	443	427.3	468.3	304.2	375.6	408.7	337.9	351.9	177.7
66	Right knee	419.7	359.7	485.6	261.3	252.2	257.7	322.6	318.4	289.3	345.5	272.3	290.7	393.7	320.7	312.1	308.8	350.9	344.6	320.5	302.6	292.6	287.7	296.2	260.4	510.6	398.9	368.4
66	Left knee	281.4	381.9	393.1	345.3	359	330.9	340.3	352.6	310.2	346.6	336.2	340.1	457.2	390.6	461.5	492.8	397.8	419.5	374.5	446.2	449.4	499.4	387.8	394	281.3	339.7	563
67	Right knee	355.2	271.7	278.9	202.2	297.8	290	347.4	430.5	385	363.5	438.5	517.8	413.5	246.1	343.9	381.1	304.3	473.5	250.2	388.1	335.1	304.5	273.8	349	438.9	321.3	584.1
67	Left knee	351.4	221	292	348.6	332.3	389.5	436.2	284.1	290	317.4	327.4	408.5	425.1	551.8	427.1	419.6	478.5	364.9	380.3	347.2	353.8	358.9	314.8	344.5	625.5	431.2	476.4
68	Right knee	450	436.3	410.8	299.3	252.5	294.5	338.7	332	458.9	328	349.4	292.9	353.8	414.6	345.5	290.1	325.5	267.7	288.7	304.3	327	307.9	271.6	359.4	406.8	432.3	578.6
68	Left knee	344.6	369.9	370.7	399.4	395.5	343.6	365.7	383.4	293.2	356.8	340.9	391.4	487.6	436.6	448.5	492.2	451.2	396.5	415.7	392.3	406.4	454.7	500.1	458.3	371.2	554.6	590.6
69	Right knee	409.4	311.9	339.1	213.2	178.9	273.1	377.5	224.3	334.8	297.6	331.7	357.9	438.3	444.3	367.7	318.6	379.8	377.7	301.4	306	241.1	272.2	332.9	365.4	545.3	584.7	491.6
69	Left knee	388.5	346.2	273.7	343.9	363.2	338.9	421.2	277.8	257.6	289.5	332.3	382	509.1	446.3	469.2	401.3	403.3	383.4	415	355.1	354	431	389.6	439.9	431	225.6	434.6
70	Right knee	351.5	371.7	374.8	424.2	388.2	278.5	321.9	383.3	233.8	349.5	370.1	359.7	445.8	403.4	311.3	296.9	247.8	316.9	266.3	293.4	296.5	243.7	301.2	225.2	679.4	459.6	525.1
70	Left knee	329.6	310.2	324	382	375.9	440.1	321.7	392.5	301.5	378.9	307.6	327	577.8	622.2	420.7	391	432	493.7	358.2	343.8	363.6	366.9	376	390.3	286.5	418.3	355.1
71	Right knee	441.2	444.6	438.3	343.6	227.4	267	395.1	336.3	371.9	398.4	393	497.7	387.4	444.8	291.4	317.7	334	415	358.4	229.8	337.2	329.6	337.2	325.8	480.2	549.4	492.7
71	Left knee	222.4	351.1	323.1	317.2	401.2	395.7	406.3	365.7	348.6	415.7	377.9	349.3	512	524.5	357.2	440.5	496.9	408.8	544.8	442.7	517.8	409.6	494.7	534.2	268.3	250.9	262.3
72	Right knee	334.8	419.9	446.3	226	249.2	197.6	360.8	361.8	392.5	443.9	329	341.7	432.9	430.2	410.3	376	361	375.4	356.8	331.3	330.2	234.7	303.4	271.7	483.3	422.6	280.6
72	Left knee	350	318.7	371.7	366	368.4	282.6	337.1	374.1	308.7	425.3	336.3	353.7	503.2	612.8	434.1	369.8	367	475.5	389.2	434.8	291.3	474.8	387.6	396.3	369.5	419.8	425.1
73	Right knee	237.8	113.4	204.6	188.3	262.1	293.4	293.1	349.5	299.2	399.9	373.3	347.2	344.4	373.1	355.7	290.5	367.8	420.3	550.3	326.3	441	321.8	286.1	309.8	383.6	448	416.6
73	Left knee	220.2	269.6	226.2	342.9	338.7	346.2	315.7	328.9	285	314	437.5	378.4	402.2	430	334.7	547.4	504.2	560.5	685.6	264.3	644.5	411.1	418.2	386.1	542	553.1	575.6
74	Right knee	209.6	335.2	397.5	268.9	249.8	329.9	322.4	229	160.6	367.1	395.5	380.9	339.4	362.3	362.3	413.1	331.4	432.8	414	317.1	477.9	354.4	306.3	375.9	393.6	224.2	252.9
74	Left knee	288.2	340.1	312.1	332.1	387.6	353.5	356.4	354.1	273.6	458.9	348.6	447.1	343.7	459.6	384.7	420.7	409.6	376.7	238	244.5	568.7	439.9	402.2	412.6	219.8	516.2	294
75	Right knee	226.2	247.6	261.7	215.8	296.6	220.1	265.4	332.8	301.3	362.3	306.7	379.5	353.5	400.5	260	310.7	329	323.2	323.6	317.6	351.3	217.4	254.7	251.1	461.4	426.4	542.1
75	Left knee	356.5	298.9	313.7	228.2	331.6	319.8	370.3	367.6	354.1	347.1	348.9	441.8	383.4	325.5	399.5	400.7	419.6	572.1	453.2	425.1	301.3	384.3	335.2	427.8	475.6	252.3	392
76	Right knee	395.3	344.3	358.7	268	191.6	255.6	376.2	355.3	382.4	307.8	284.8	278.4	400.9	396.9	349.6	363.9	325.3	328.6	331.2	318.2	379.5	339.7	333.2	334.5	364	399.1	445.8
76	Left knee	331.4	461.7	359.4	339.3	312.9	376.8	426	357.4	338.8	405.6	362.4	303.7	410	461.1	472.1	510.9	477.6	356.7	359.8	412.6	397.5	336.1	402.3	351.6	324.9	336	547.8
77	Right knee	220.1	356.3	383.3	262	320.3	194	344.7	382	331.3	330.9	400.3	331.9	413.3	370.3	441.5	337.2	289.2	283.3	249.1	245.2	304.5	265.2	279.3	292.1	537	329.2	457.3
77	Left knee	419.4	354.6	370.1	380.8	446.2	379.2	449	416.4	300.1	410.3	364.4	317	450.9	443.8	340.7	478.4	353.5	357.7	425.1	335.4	408.6	386.5	388.6	405	532.2	514.3	411.1
78	Right knee	395.5	452.9	341.1	285.6	285.6	221.3	253.1	401.2	411.7	312.2	321.5	352.4	401.1	359.4	331.3	316.1	327.3	310.8	335.6	344.3	306.4	388.1	320.3	389.2	434.5	464.8	378.7
78	Left knee	343.9	383.7	376.4	354.8	343.5	354.5	412.5	268	371.6	351.6	331.3	288.8	468	570.9	445	458.4	442.8	417.6	386.2	333.2	488.8	506	351.1	483.1	291.5	326.5	431.6
79	Right knee	338.4	330	277.6	261.3	214.6	269.2	453.5	336.4	382.7	342.3	383.4	344.9	358.1	376.4	412.7	316.9	319.7	417	277.1	323.6	313	395	292.5	338.4	464.6	219.8	318.4
79	Left knee	304.4	264.9	344.2	347.7	381.2	368.8	357.6	434.3	330.6	336.1	361	329.1	392.9	356.5	491.8	448.8	495.1	452.6	378.1	318.2	470.3	337.3	341.8	404.2	286.3	378	478.9
80	Right knee	409.4	394.6	363.6	300.2	316.6	361.8	367.7	384.5	407.4	387.7	226.7	294	362.1	212.3	382.4	342	295.2	341.2	331.3	289.7	395.5	350.3	382.7	437.2	718.4	291.5	418.6
80	Left knee	333.4	346.9	364.3	388.2	389.9	425	282.6	291.8	386.2	408.6	477.8	372	422.4	418.4	392.7	446.5	424.7	434.3	452.7	372.3	554.6	416.2	435.1	525.5	287.2	485.2	559.4
81	Right knee	442.1	439.2	436.3	309.4	210.8	289.1	258.9	306.1	341.9	309.6	345.2	409.3	411.9	418.7	338.7	122.6	359.6	291.5	264.9	249.3	290.8	263.9	239.6	312.1	532.2	558.3	489.6
81	Left knee	353.1	339.7	309.9	304.6	403.6	297.7	368.4	348.8	337	307.4	329.9	337	489	425.1	497.7	489.9	555.6	392.1	401.6	334.8	195.9	425.9	377.8	437.8	269.6	414.1	257.4
82	Right knee	339.6	416.1	269.9	140.5	261.9	262.2	340.5	395.5	326.1	327.1	373.2	381	313.5	350.2	348.8	245.6	282.5	295.4	278.4	294	301.2	268.7	259.5	272.6	462	183.8	284.8
82	Left knee	283.9	366.1	209.5	388.5	345.3	332	159.5	173	357	454.6	359.5	395.7	492.2	445.5	434.4	314.3	403.4	429.3	355.2	454.7	367.1	295.3	378	498	328.2	177.5	393.2
83	Right knee	439.7	429.3	354.8	330.8	298.5	345.2	363.8	297.2	334.6	279.8	380.4	379.6	448.4	430.6	305.6	289.5	358.5	365	327.6	396.4	318	377.6	291.6	316.3	647.8	290.6	669.8
83	Left knee	353.8	343.8	327.4	364.4	364.1	368.6	319.2	345.5	420.3	369.9	445.3	418.9	371	499.3	522.3	442.6	483.2	367	392.1	373.2	394.7	387.9	388.6	373.1	278.4	520	401.8
84	Right knee	343	379	367.4	302.7	298.4	330	281.6	443.2	413.6	421.1	390.2	387	386.6	369.9	414	408	368.5	347.9	346.3	302.7	328.9	323.6	316.5	292.2	588.6	484.3	597
84	Left knee	351.8	188.9	261.1	266.8	184.1	388.6	274.9	408.8	372.9	383.3	301.8	265.4	419.3	382.7	566.4	456.2	431.3	514.6	408.2	281.4	397.4	408	492.4	368.9	571.9	602	399.9

## Sheet: Histo Raw data
Specimen	Right or Left Knee	section (PTM)		Cartilage matrix loss width (0-5)			Cartilage degeneration score (0-5)			Total cartilage degeneration width (0-5)	Significant cartilage degeneration width (0-5)	Osteophytes (0-4)	Calcified cartilage and subchondral bone damage score (0-5)	Synovial reaction (0-4)
				A	B	C	1	2	3
61	R	1	A	5	4	0	4	4	4	4	2	0	5	4
	R	1	B	5	4	3	3	4	4	4	3	0	4	4
	R	1	C	3	1	0	2	3	3	3	0	0	3	4
	R	1	D	4	3	0	2	3	3	3	0	0	3	4
	R	2	A	5	4	0	2	4	4	4	1	0	4	4
	R	2	B	5	4	3	3	4	4	4	3	0	4	4
	R	2	C	4	0	0	2	2	2	2	0	2	3	4
	R	2	D	4	2	0	2	3	3	3	0	1	3	4
	R	3	A	5	4	0	3	4	4	4	2	1	4	4
	R	3	B	5	4	1	3	4	5	4	1	0	4	4
	R	3	C	4	0	0	2	2	2	2	0	2	3	4
	R	3	D	4	1	0	2	3	3	3	0	2	3	4
25	R	1	A	5	5	4	4	4	4	4	4	0	5	3
	R	1	B	5	3	0	3	4	4	4	3	0	4	3
	R	1	C	2	0	0	2	2	3	2	0	0	3	3
	R	1	D	0	0	0	2	2	2	2	0	0	2	3
	R	2	A	5	5	4	4	4	4	4	5	0	5	3
	R	2	B	5	2	0	3	4	3	3	1	0	4	3
	R	2	C	2	0	0	2	2	3	2	0	0	3	3
	R	2	D	5	0	0	2	3	3	3	0	0	3	3
	R	3	A	5	5	4	4	4	4	4	4	0	5	2
	R	3	B	5	2	0	3	3	3	3	1	1	4	2
	R	3	C	0	0	0	2	2	2	2	0	0	3	2
	R	3	D	5	2	0	3	3	3	3	0	0	3	2
62	R	1	A	5	3	0	3	3	3	3	2	1	3	2
	R	1	B	0	0	0	0	0	1	1	0	0	2	2
	R	1	C	1	0	0	1	2	2	2	0	0	2	2
	R	1	D	1	0	0	1	2	2	2	0	0	2	2
	R	2	A	5	3	0	4	3	3	4	2	1	3	2
	R	2	B	2	0	0	0	1	1	1	0	0	2	2
	R	2	C	1	0	0	1	2	2	2	0	0	3	2
	R	2	D	1	0	0	2	2	2	2	0	0	3	2
	R	3	A	5	3	1	4	3	3	4	3	0	3	2
	R	3	B	2	0	0	0	1	2	1	0	0	3	2
	R	3	C	2	0	0	1	2	2	2	0	0	3	2
	R	3	D	4	0	0	3	2	2	3	0	0	3	2
37	R	1	A	NA	NA	NA	NA	NA	NA	NA	NA	NA	NA	NA
	R	1	B	NA	NA	NA	NA	NA	NA	NA	NA	NA	NA	NA
	R	1	C	NA	NA	NA	NA	NA	NA	NA	NA	NA	NA	NA
	R	1	D	NA	NA	NA	NA	NA	NA	NA	NA	NA	NA	NA
	R	2	A	3	0	0	2	3	3	3	0	3	4	3
	R	2	B	5	0	0	2	2	3	2	0	1	4	3
	R	2	C	2	2	2	2	2	5	4	2	0	5	3
	R	2	D	4	0	0	2	2	3	2	0	0	3	3
	R	3	A	3	0	0	2	3	3	3	0	3	4	3
	R	3	B	5	2	0	2	3	3	3	0	0	4	3
	R	3	C	2	2	2	2	2	5	4	2	0	5	3
	R	3	D	4	0	0	2	2	3	2	0	0	3	3
38	R	1	A	1	0	0	2	2	2	2	0	0	2	2
	R	1	B	3	0	0	2	2	2	2	0	0	2	2
	R	1	C	2	0	0	2	2	4	3	0	0	3	2
	R	1	D	2	0	0	2	2	2	2	0	0	2	2
	R	2	A	3	0	0	2	2	2	2	0	0	2	2
	R	2	B	3	1	1	2	4	3	3	1	0	3	2
	R	2	C	2	0	0	3	2	4	3	0	0	3	2
	R	2	D	3	0	0	2	2	2	2	0	0	2	2
	R	3	A	4	0	0	2	2	3	2	0	0	2	2
	R	3	B	3	2	1	2	4	2	3	1	0	3	2
	R	3	C	2	0	0	3	2	3	3	0	0	3	2
	R	3	D	3	1	0	3	2	2	3	0	0	2	2
63	R	1	A	5	3	0	3	3	2	3	0	0	2	3
	R	1	B	2	0	0	2	2	4	3	0	0	2	3
	R	1	C	0	0	0	2	2	2	2	0	0	2	3
	R	1	D	3	0	0	2	2	2	2	0	0	2	3
	R	2	A	5	3	0	3	3	3	3	0	0	2	3
	R	2	B	2	0	0	2	2	3	2	0	0	2	3
	R	2	C	0	0	0	2	2	2	2	0	0	3	3
	R	2	D	3	0	0	2	2	2	2	0	1	3	3
	R	3	A	NA	NA	NA	NA	NA	NA	NA	NA	NA	NA	NA
	R	3	B	NA	NA	NA	NA	NA	NA	NA	NA	NA	NA	NA
	R	3	C	NA	NA	NA	NA	NA	NA	NA	NA	NA	NA	NA
	R	3	D	NA	NA	NA	NA	NA	NA	NA	NA	NA	NA	NA
64	R	1	A	5	0	0	2	2	2	2	0	0	1	4
	R	1	B	5	2	0	2	2	2	2	0	0	2	4
	R	1	C	0	0	0	2	2	2	2	0	0	3	4
	R	1	D	3	0	0	2	2	2	2	0	0	2	4
	R	2	A	5	0	0	2	2	2	2	0	1	1	4
	R	2	B	5	2	0	2	2	2	2	0	0	2	4
	R	2	C	0	0	0	2	2	2	2	0	0	3	4
	R	2	D	3	0	0	2	2	2	2	0	0	3	4
	R	3	A	5	2	0	4	2	2	3	0	2	2	3
	R	3	B	5	0	0	2	2	2	2	0	0	2	3
	R	3	C	0	0	0	2	2	2	2	0	0	3	3
	R	3	D	3	0	0	3	2	2	3	0	0	3	3
39	R	1	A	3	0	0	2	2	2	2	0	1	3	4
	R	1	B	5	2	0	2	2	2	2	0	0	2	4
	R	1	C	3	2	1	2	2	4	4	1	0	3	4
	R	1	D	5	0	0	2	2	2	2	0	4	3	4
	R	2	A	4	0	0	2	2	2	2	0	0	3	3
	R	2	B	5	2	0	2	2	2	2	0	0	2	3
	R	2	C	3	2	0	2	2	3	3	0	2	3	3
	R	2	D	5	0	0	2	2	2	2	0	4	3	3
	R	3	A	4	0	0	2	2	2	2	0	0	2	3
	R	3	B	5	0	0	2	2	2	2	0	0	2	3
	R	3	C	3	0	0	2	2	2	2	0	3	3	3
	R	3	D	5	0	0	2	2	2	2	0	4	3	3
49	R	1	A	5	0	0	2	2	2	2	0	0	3	3
	R	1	B	4	0	0	2	2	2	2	0	0	3	3
	R	1	C	4	0	0	2	2	3	2	0	0	3	3
	R	1	D	5	0	0	2	2	2	2	0	0	3	3
	R	2	A	5	0	0	2	2	2	2	0	0	3	2
	R	2	B	4	0	0	2	2	2	2	0	0	3	2
	R	2	C	4	0	0	2	2	3	2	0	0	3	2
	R	2	D	4	0	0	2	2	2	2	0	0	3	2
	R	3	A	5	0	0	2	2	2	2	0	2	3	3
	R	3	B	4	0	0	2	2	2	2	0	0	3	3
	R	3	C	4	0	0	2	3	3	2	0	0	3	3
	R	3	D	4	0	0	2	2	2	2	0	0	3	3
1	R	1	A	5	2	0	3	3	3	3	0	2	3	3
	R	1	B	5	0	0	2	2	3	2	0	0	3	3
	R	1	C	2	0	0	2	2	2	2	0	0	2	3
	R	1	D	5	2	0	4	4	3	4	0	0	3	3
	R	2	A	5	3	0	3	3	4	4	0	3	4	2
	R	2	B	5	0	0	2	2	3	2	0	0	3	2
	R	2	C	2	0	0	2	2	2	2	0	0	3	2
	R	2	D	5	3	1	4	4	3	4	2	0	4	2
	R	3	A	5	4	2	3	4	4	4	3	1	3	3
	R	3	B	5	0	0	2	2	2	2	0	0	3	3
	R	3	C	2	0	0	2	2	2	2	0	0	3	3
	R	3	D	5	3	3	5	4	3	4	3	2	4	3
65	R	1	A	2	0	0	2	2	2	2	0	0	3	2
	R	1	B	3	0	0	2	2	2	2	0	0	3	2
	R	1	C	3	0	0	2	2	3	2	0	0	2	2
	R	1	D	2	0	0	2	2	2	2	0	0	2	2
	R	2	A	2	0	0	2	2	2	2	0	0	3	3
	R	2	B	3	2	0	2	3	3	3	0	0	3	3
	R	2	C	3	0	0	3	2	3	2	0	0	2	3
	R	2	D	2	0	0	2	2	2	2	0	0	3	3
	R	3	A	2	0	0	2	2	2	2	0	0	3	2
	R	3	B	3	2	0	2	3	3	3	0	0	3	2
	R	3	C	3	0	0	3	2	3	2	0	0	2	2
	R	3	D	2	0	0	2	2	2	2	0	0	3	2
40	R	1	A	NA	NA	NA	NA	NA	NA	NA	NA	NA	NA	NA
	R	1	B	NA	NA	NA	NA	NA	NA	NA	NA	NA	NA	NA
	R	1	C	NA	NA	NA	NA	NA	NA	NA	NA	NA	NA	NA
	R	1	D	NA	NA	NA	NA	NA	NA	NA	NA	NA	NA	NA
	R	2	A	5	0	0	2	2	2	2	0	1	3	4
	R	2	B	5	3	0	2	2	3	2	0	0	2	4
	R	2	C	2	0	0	2	2	2	2	0	0	3	4
	R	2	D	5	0	0	2	2	2	2	0	0	3	4
	R	3	A	5	0	0	2	2	2	2	0	0	3	4
	R	3	B	5	2	0	2	2	2	2	0	0	2	4
	R	3	C	2	0	0	2	2	2	2	0	0	3	4
	R	3	D	5	0	0	2	2	2	2	0	0	3	4
13	R	1	A	4	0	0	2	2	2	2	0	0	2	1
	R	1	B	2	0	0	2	2	2	1	0	0	2	1
	R	1	C	3	0	0	2	2	2	1	0	0	2	1
	R	1	D	5	0	0	2	2	2	2	0	0	2	1
	R	2	A	4	0	0	2	2	2	2	0	0	2	1
	R	2	B	2	0	0	2	2	2	1	0	1	3	1
	R	2	C	4	0	0	2	2	3	2	0	0	3	1
	R	2	D	5	0	0	2	2	2	2	0	0	2	1
	R	3	A	2	0	0	2	2	3	2	0	0	3	1
	R	3	B	2	0	0	2	2	2	1	0	0	3	1
	R	3	C	3	0	0	1	2	2	2	0	0	2	1
	R	3	D	2	0	0	2	2	2	1	0	0	2	1
50	R	1	A	4	0	0	2	2	2	2	0	0	3	3
	R	1	B	4	0	0	2	2	2	2	0	0	2	3
	R	1	C	2	0	0	2	2	2	2	0	0	3	3
	R	1	D	5	3	0	3	3	3	3	0	2	4	3
	R	2	A	4	0	0	2	2	3	2	0	0	3	4
	R	2	B	4	0	0	2	2	3	2	0	0	2	4
	R	2	C	2	0	0	2	2	2	2	0	0	3	4
	R	2	D	5	3	0	4	3	3	3	0	0	4	4
	R	3	A	5	0	0	2	2	2	2	0	0	3	3
	R	3	B	4	0	0	2	2	2	2	0	0	3	3
	R	3	C	2	0	0	2	2	2	1	0	0	3	3
	R	3	D	5	3	0	5	3	3	4	0	2	5	3
26	R	1	A	5	0	0	2	2	2	2	0	1	3	3
	R	1	B	3	0	0	2	2	2	2	0	0	3	3
	R	1	C	3	0	0	2	2	3	2	0	0	3	3
	R	1	D	5	0	0	2	2	2	2	0	0	2	3
	R	2	A	5	0	0	2	2	2	2	0	1	3	4
	R	2	B	3	0	0	2	2	2	2	0	1	3	4
	R	2	C	3	0	0	2	2	3	3	0	0	3	4
	R	2	D	5	0	0	2	2	2	2	0	0	2	4
	R	3	A	5	0	0	2	2	2	2	0	1	3	4
	R	3	B	3	0	0	2	2	4	3	0	2	4	4
	R	3	C	3	0	0	2	2	3	3	0	0	3	4
	R	3	D	5	0	0	2	2	2	2	0	0	2	4
2	R	1	A	4	2	0	2	3	2	2	0	0	3	2
	R	1	B	4	2	0	2	2	3	2	0	0	3	2
	R	1	C	3	0	0	2	2	2	2	0	0	2	2
	R	1	D	4	0	0	2	2	2	2	0	0	2	2
	R	2	A	4	3	0	2	4	3	3	1	0	3	2
	R	2	B	4	3	0	3	2	2	3	0	0	3	2
	R	2	C	3	0	0	2	2	2	2	0	0	2	2
	R	2	D	4	0	0	2	2	3	2	0	0	2	2
	R	3	A	4	3	1	2	4	3	4	2	0	4	2
	R	3	B	4	3	0	3	2	2	3	0	0	3	2
	R	3	C	4	0	0	2	2	3	2	0	0	2	2
	R	3	D	4	0	0	2	2	3	2	0	0	2	2
41	R	1	A	2	0	0	2	2	2	2	0	0	2	1
	R	1	B	3	0	0	1	2	2	2	0	0	3	1
	R	1	C	0	0	0	0	0	0	0	0	0	1	1
	R	1	D	3	0	0	2	2	2	2	0	0	2	1
	R	2	A	2	0	0	2	2	2	2	0	0	2	1
	R	2	B	3	0	0	1	2	2	2	0	0	3	1
	R	2	C	0	0	0	0	0	0	0	0	0	1	1
	R	2	D	4	0	0	2	3	2	2	0	0	2	1
	R	3	A	NA	NA	NA	NA	NA	NA	NA	NA	NA	NA	NA
	R	3	B	NA	NA	NA	NA	NA	NA	NA	NA	NA	NA	NA
	R	3	C	NA	NA	NA	NA	NA	NA	NA	NA	NA	NA	NA
	R	3	D	NA	NA	NA	NA	NA	NA	NA	NA	NA	NA	NA
14	R	1	A	2	0	0	2	2	2	2	0	0	3	2
	R	1	B	0	0	0	0	0	0	0	0	0	1	2
	R	1	C	0	0	0	0	0	1	0	0	0	2	2
	R	1	D	5	0	0	2	2	2	2	0	0	3	2
	R	2	A	2	0	0	2	2	3	2	0	0	2	2
	R	2	B	0	0	0	0	0	0	0	0	0	1	2
	R	2	C	0	0	0	0	0	1	0	0	0	2	2
	R	2	D	5	0	0	2	2	2	2	0	0	3	2
	R	3	A	2	0	0	2	2	3	2	0	0	2	2
	R	3	B	2	0	0	1	1	2	1	0	0	2	2
	R	3	C	3	0	0	0	0	2	1	0	0	2	2
	R	3	D	5	0	0	2	2	2	2	0	0	3	2
27	R	1	A	5	0	0	2	2	2	2	0	0	3	3
	R	1	B	5	0	0	2	2	2	2	0	0	2	3
	R	1	C	4	0	0	2	2	2	2	0	0	3	3
	R	1	D	5	0	0	2	2	2	2	0	1	3	3
	R	2	A	5	0	0	2	2	3	3	0	0	3	3
	R	2	B	5	0	0	2	2	2	2	0	0	2	3
	R	2	C	4	0	0	2	2	2	2	0	0	3	3
	R	2	D	5	0	0	2	2	2	2	0	1	3	3
	R	3	A	5	0	0	3	2	3	3	0	0	3	3
	R	3	B	5	0	0	2	2	2	2	0	0	2	3
	R	3	C	4	0	0	2	2	2	2	0	0	3	3
	R	3	D	5	0	0	2	2	2	2	0	1	3	3
3	R	1	A	2	0	0	2	2	3	2	0	3	2	3
	R	1	B	5	0	0	2	2	2	2	0	0	2	3
	R	1	C	3	0	0	0	2	3	2	0	0	3	3
	R	1	D	4	0	0	2	3	3	3	0	0	3	3
	R	2	A	2	0	0	2	2	3	2	0	3	2	3
	R	2	B	5	0	0	2	2	2	2	0	0	2	3
	R	2	C	3	0	0	0	2	2	2	0	0	3	3
	R	2	D	4	0	0	2	3	3	3	0	0	3	3
	R	3	A	2	0	0	2	2	2	2	0	2	2	3
	R	3	B	5	0	0	2	2	3	3	0	0	2	3
	R	3	C	3	0	0	0	2	2	2	0	0	3	3
	R	3	D	4	0	0	2	3	3	3	0	0	3	3
15	R	1	A	5	3	1	4	4	3	4	3	0	3	3
	R	1	B	5	0	0	2	2	2	2	0	0	2	3
	R	1	C	3	0	0	2	2	2	2	0	0	3	3
	R	1	D	5	0	0	2	2	2	2	0	0	3	3
	R	2	A	5	4	3	5	5	4	5	4	0	5	3
	R	2	B	5	0	0	2	3	2	3	0	0	3	3
	R	2	C	3	0	0	2	2	2	2	0	0	3	3
	R	2	D	5	2	0	3	4	3	3	0	0	4	3
	R	3	A	5	4	3	5	5	4	5	4	0	5	3
	R	3	B	5	0	0	2	3	2	3	0	0	3	3
	R	3	C	3	0	0	2	2	2	2	0	0	3	3
	R	3	D	5	3	0	4	4	2	4	0	0	4	3
28	R	1	A	3	0	0	2	2	2	2	0	2	2	3
	R	1	B	4	0	0	2	2	2	2	0	0	2	3
	R	1	C	2	0	0	2	2	2	1	0	0	2	3
	R	1	D	4	0	0	2	2	2	2	0	0	2	3
	R	2	A	3	0	0	2	2	2	2	0	1	2	3
	R	2	B	4	0	0	2	2	2	2	0	0	2	3
	R	2	C	3	0	0	2	1	3	2	0	1	2	3
	R	2	D	4	0	0	2	3	2	2	0	0	2	3
	R	3	A	3	0	0	2	2	2	2	0	1	2	3
	R	3	B	4	0	0	2	2	2	2	0	0	2	3
	R	3	C	3	0	0	2	1	3	2	0	0	2	3
	R	3	D	4	0	0	2	3	2	2	0	0	2	3
51	R	1	A	0	0	0	1	1	1	1	0	0	1	3
	R	1	B	4	0	0	1	2	2	2	0	0	2	3
	R	1	C	2	0	0	0	1	2	1	0	0	2	3
	R	1	D	3	0	0	1	2	2	1	0	0	2	3
	R	2	A	0	0	0	1	1	1	1	0	0	1	3
	R	2	B	4	0	0	1	2	3	2	0	0	2	3
	R	2	C	2	1	0	1	2	3	2	0	0	2	3
	R	2	D	3	0	0	1	2	2	1	0	0	2	3
	R	3	A	4	0	0	2	2	3	2	0	0	2	3
	R	3	B	4	0	0	1	2	3	2	0	0	2	3
	R	3	C	2	1	0	1	2	3	2	0	0	2	3
	R	3	D	5	0	0	2	3	2	2	0	0	2	3
16	R	1	A	5	2	0	2	3	3	3	0	0	2	3
	R	1	B	4	2	0	1	1	3	2	0	0	3	3
	R	1	C	4	2	0	2	2	4	4	0	0	4	3
	R	1	D	5	0	0	2	2	2	2	0	0	3	3
	R	2	A	5	3	0	2	3	3	3	0	0	2	3
	R	2	B	4	2	0	1	1	3	2	0	0	3	3
	R	2	C	4	1	0	2	2	3	3	0	0	3	3
	R	2	D	5	0	0	2	2	2	2	0	0	3	3
	R	3	A	5	4	0	3	3	3	3	0	0	2	2
	R	3	B	4	1	0	1	1	2	2	0	0	3	2
	R	3	C	4	0	0	2	2	2	2	0	0	3	2
	R	3	D	5	2	0	4	2	2	3	1	0	5	2
4	R	1	A	5	3	0	3	3	2	3	0	1	3	2
	R	1	B	4	0	0	2	2	1	2	0	0	2	2
	R	1	C	3	0	0	1	2	3	2	0	0	2	2
	R	1	D	4	0	0	2	2	1	2	0	0	2	2
	R	2	A	5	3	1	4	3	3	4	2	1	3	2
	R	2	B	4	0	0	2	2	1	2	0	0	2	2
	R	2	C	3	0	0	1	2	3	2	0	0	2	2
	R	2	D	3	0	0	2	2	2	1	0	0	2	2
	R	3	A	5	3	0	3	3	3	3	1	2	3	2
	R	3	B	4	0	0	2	2	1	2	0	0	2	2
	R	3	C	3	0	0	1	2	3	2	0	0	2	2
	R	3	D	3	0	0	2	2	2	1	0	0	2	2
29	R	1	A	5	4	0	3	3	3	3	0	4	4	3
	R	1	B	5	3	0	3	3	3	3	0	0	4	3
	R	1	C	4	0	0	2	2	2	2	0	0	2	3
	R	1	D	5	3	0	2	3	3	3	0	3	3	3
	R	2	A	5	4	0	3	4	3	4	1	4	4	3
	R	2	B	5	3	1	4	3	3	4	3	0	3	3
	R	2	C	4	0	0	2	2	2	2	0	0	2	3
	R	2	D	5	3	0	2	3	3	3	0	4	3	3
	R	3	A	5	4	0	4	4	3	4	3	4	4	3
	R	3	B	5	3	0	3	3	3	3	2	0	3	3
	R	3	C	4	0	0	2	2	3	2	0	0	2	3
	R	3	D	5	3	0	2	3	3	3	0	3	3	3
66	R	1	A	5	4	4	4	5	5	5	4	0	4	2
	R	1	B	5	0	0	2	2	2	2	0	0	3	2
	R	1	C	5	0	0	2	2	3	2	0	0	3	2
	R	1	D	5	0	0	2	2	2	2	0	0	2	2
	R	2	A	5	5	4	4	5	5	5	4	0	4	2
	R	2	B	5	0	0	2	2	2	2	0	0	3	2
	R	2	C	5	0	0	2	2	3	2	0	0	3	2
	R	2	D	5	0	0	3	2	3	3	0	0	3	2
	R	3	A	5	5	4	4	5	5	5	4	0	4	2
	R	3	B	5	0	0	2	2	2	2	0	0	3	2
	R	3	C	5	0	0	2	2	3	2	0	0	3	2
	R	3	D	5	3	0	4	3	4	4	0	0	4	2
42	R	1	A	NA	NA	NA	NA	NA	NA	NA	NA	NA	NA	NA
	R	1	B	NA	NA	NA	NA	NA	NA	NA	NA	NA	NA	NA
	R	1	C	NA	NA	NA	NA	NA	NA	NA	NA	NA	NA	NA
	R	1	D	NA	NA	NA	NA	NA	NA	NA	NA	NA	NA	NA
	R	2	A	5	3	0	3	3	3	3	0	0	2	2
	R	2	B	2	0	0	1	1	2	1	0	0	2	2
	R	2	C	3	0	0	2	2	3	2	0	0	3	2
	R	2	D	5	0	0	2	3	3	2	0	0	3	2
	R	3	A	5	3	0	3	3	2	3	0	0	3	2
	R	3	B	2	0	0	1	1	2	1	0	0	2	2
	R	3	C	3	0	0	2	2	3	2	0	0	3	2
	R	3	D	4	0	0	2	2	2	2	0	0	3	2
17	R	1	A	5	2	0	3	2	2	3	0	0	3	3
	R	1	B	5	3	0	2	3	3	3	0	0	3	3
	R	1	C	2	0	0	2	2	2	2	0	0	3	3
	R	1	D	5	0	0	2	3	3	3	0	0	3	3
	R	2	A	5	2	0	3	2	2	3	0	0	3	3
	R	2	B	5	2	0	2	2	3	2	0	0	3	3
	R	2	C	2	0	0	2	2	2	2	0	0	3	3
	R	2	D	5	0	0	2	3	3	3	0	0	3	3
	R	3	A	5	2	0	3	2	2	3	0	0	3	3
	R	3	B	5	0	0	2	2	2	2	0	0	3	3
	R	3	C	2	0	0	2	2	2	2	0	0	3	3
	R	3	D	5	0	0	2	3	3	3	0	0	3	3
5	R	1	A	5	3	0	3	4	2	3	0	0	3	3
	R	1	B	5	3	0	2	3	3	3	0	0	3	3
	R	1	C	2	0	0	2	2	2	2	0	0	3	3
	R	1	D	5	0	0	2	2	2	2	0	0	3	3
	R	2	A	5	3	0	3	3	3	3	0	0	3	3
	R	2	B	5	3	0	2	3	3	3	0	0	3	3
	R	2	C	5	0	0	2	2	2	2	0	0	3	3
	R	2	D	5	0	0	2	2	2	2	0	0	3	3
	R	3	A	5	4	0	2	4	3	3	0	0	3	3
	R	3	B	5	2	0	2	3	3	3	0	0	3	3
	R	3	C	5	0	0	2	2	2	2	0	0	3	3
	R	3	D	3	0	0	1	1	2	1	0	0	3	3
31	R	1	A	NA	NA	NA	NA	NA	NA	NA	NA	NA	NA	NA
	R	1	B	NA	NA	NA	NA	NA	NA	NA	NA	NA	NA	NA
	R	1	C	NA	NA	NA	NA	NA	NA	NA	NA	NA	NA	NA
	R	1	D	NA	NA	NA	NA	NA	NA	NA	NA	NA	NA	NA
	R	2	A	5	0	0	2	2	2	2	0	0	3	3
	R	2	B	5	3	0	2	2	3	2	0	0	3	3
	R	2	C	3	2	0	2	2	3	3	0	2	3	3
	R	2	D	3	0	0	2	2	2	2	0	0	3	3
	R	3	A	5	0	0	2	2	2	2	0	0	3	3
	R	3	B	5	3	0	2	2	2	2	0	0	3	3
	R	3	C	3	0	0	2	2	2	2	0	3	3	3
	R	3	D	5	0	0	2	2	2	2	0	0	3	3
52	R	1	A	5	2	0	2	3	3	3	1	0	3	2
	R	1	B	3	0	0	2	2	2	2	0	0	2	2
	R	1	C	4	0	0	2	2	3	2	0	0	2	2
	R	1	D	5	0	0	3	3	2	2	0	0	3	2
	R	2	A	5	2	0	3	3	3	3	1	0	3	2
	R	2	B	2	0	0	1	1	2	1	0	0	2	2
	R	2	C	4	0	0	2	2	2	2	0	0	2	2
	R	2	D	5	0	0	2	2	2	2	0	0	3	2
	R	3	A	5	3	0	3	3	3	3	0	0	3	2
	R	3	B	2	0	0	1	1	2	1	0	0	2	2
	R	3	C	4	0	0	3	3	3	3	0	0	2	2
	R	3	D	5	1	0	3	2	2	2	0	0	3	2
53	R	1	A	4	0	0	2	2	2	2	0	0	3	2
	R	1	B	4	2	0	2	2	2	2	0	0	3	2
	R	1	C	4	1	0	2	2	4	3	0	0	3	2
	R	1	D	4	0	0	2	2	2	2	0	0	3	2
	R	2	A	5	0	0	2	2	2	2	0	0	3	3
	R	2	B	4	2	0	2	2	2	2	0	0	3	3
	R	2	C	4	2	1	2	2	5	4	1	0	5	3
	R	2	D	4	0	0	2	2	2	2	0	0	3	3
	R	3	A	5	0	0	2	2	2	2	0	0	3	2
	R	3	B	4	2	2	2	2	2	2	0	0	3	2
	R	3	C	4	1	0	2	2	4	3	0	0	5	2
	R	3	D	4	0	0	2	2	2	2	0	0	3	2
54	R	1	A	5	0	0	2	2	2	2	0	0	3	1
	R	1	B	4	0	0	2	2	2	2	0	0	2	1
	R	1	C	0	0	0	0	0	1	0	0	0	3	1
	R	1	D	4	0	0	2	2	2	2	0	0	3	1
	R	2	A	4	0	0	2	2	2	2	0	0	2	1
	R	2	B	3	0	0	2	2	2	2	0	0	2	1
	R	2	C	0	0	0	0	0	1	0	0	0	3	1
	R	2	D	2	0	0	2	2	2	1	0	0	3	1
	R	3	A	4	0	0	2	3	2	2	0	0	2	1
	R	3	B	3	0	0	1	1	2	1	0	0	2	1
	R	3	C	0	0	0	0	0	1	0	0	0	3	1
	R	3	D	5	0	0	2	3	2	2	0	0	3	1
43	R	1	A	3	0	0	2	1	1	2	0	0	2	2
	R	1	B	2	0	0	1	1	2	2	0	0	2	2
	R	1	C	2	0	0	1	1	2	2	0	0	3	2
	R	1	D	5	0	0	2	2	2	2	0	2	3	2
	R	2	A	NA	NA	NA	NA	NA	NA	NA	NA	NA	NA	NA
	R	2	B	NA	NA	NA	NA	NA	NA	NA	NA	NA	NA	NA
	R	2	C	NA	NA	NA	NA	NA	NA	NA	NA	NA	NA	NA
	R	2	D	NA	NA	NA	NA	NA	NA	NA	NA	NA	NA	NA
	R	3	A	NA	NA	NA	NA	NA	NA	NA	NA	NA	NA	NA
	R	3	B	NA	NA	NA	NA	NA	NA	NA	NA	NA	NA	NA
	R	3	C	NA	NA	NA	NA	NA	NA	NA	NA	NA	NA	NA
	R	3	D	NA	NA	NA	NA	NA	NA	NA	NA	NA	NA	NA
6	R	1	A	5	0	0	2	2	2	2	0	0	3	2
	R	1	B	5	1	0	2	3	2	3	0	0	2	2
	R	1	C	0	0	0	2	1	2	2	0	0	3	2
	R	1	D	5	1	0	2	3	2	2	0	0	3	2
	R	2	A	5	1	0	2	2	3	3	0	0	3	3
	R	2	B	5	0	0	2	3	2	2	0	0	3	3
	R	2	C	2	0	0	2	2	3	2	0	0	4	3
	R	2	D	5	0	0	2	2	2	2	0	0	3	3
	R	3	A	5	0	0	2	2	2	2	0	0	3	3
	R	3	B	5	0	0	2	2	2	2	0	0	3	3
	R	3	C	2	0	0	2	2	2	2	0	0	3	3
	R	3	D	5	0	0	2	2	3	3	0	0	3	3
18	R	1	A	5	0	0	2	2	2	2	0	0	2	3
	R	1	B	3	0	0	1	1	2	2	0	0	2	3
	R	1	C	0	0	0	0	0	2	2	0	0	3	3
	R	1	D	5	0	0	2	2	2	2	0	0	3	3
	R	2	A	5	0	0	2	2	3	2	0	0	3	3
	R	2	B	4	1	0	1	2	3	2	0	0	3	3
	R	2	C	3	0	0	0	2	3	2	0	0	3	3
	R	2	D	5	0	0	2	2	2	2	0	0	3	3
	R	3	A	NA	NA	NA	NA	NA	NA	NA	NA	NA	NA	NA
	R	3	B	NA	NA	NA	NA	NA	NA	NA	NA	NA	NA	NA
	R	3	C	NA	NA	NA	NA	NA	NA	NA	NA	NA	NA	NA
	R	3	D	NA	NA	NA	NA	NA	NA	NA	NA	NA	NA	NA
67	R	1	A	5	1	0	3	2	2	2	0	0	2	1
	R	1	B	3	0	0	1	1	2	2	0	0	2	1
	R	1	C	0	0	0	0	0	1	0	0	0	3	1
	R	1	D	5	0	0	2	2	2	2	0	0	3	1
	R	2	A	5	0	0	2	2	2	2	0	0	2	2
	R	2	B	4	0	0	2	2	2	2	0	0	2	2
	R	2	C	3	0	0	0	2	2	1	0	0	3	2
	R	2	D	5	2	0	3	2	2	2	0	0	3	2
	R	3	A	3	0	0	2	2	2	2	0	0	2	1
	R	3	B	3	2	0	2	2	3	2	0	0	2	1
	R	3	C	3	0	0	0	2	2	1	0	0	2	1
	R	3	D	2	0	0	2	1	1	1	0	0	3	1
68	R	1	A	5	4	0	3	3	3	3	1	0	3	3
	R	1	B	4	2	0	1	2	2	2	0	0	2	3
	R	1	C	5	0	0	2	2	2	2	0	0	3	3
	R	1	D	5	3	0	2	2	2	2	0	3	3	3
	R	2	A	5	4	0	3	4	3	3	0	0	3	3
	R	2	B	4	2	0	1	2	2	2	0	0	2	3
	R	2	C	5	0	0	2	2	2	2	0	0	3	3
	R	2	D	5	3	0	2	2	2	2	0	2	3	3
	R	3	A	5	4	0	4	4	3	4	1	0	3	3
	R	3	B	5	0	0	1	2	2	2	0	0	2	3
	R	3	C	5	0	0	2	2	2	2	0	0	3	3
	R	3	D	5	3	0	2	2	2	2	0	1	4	3
44	R	1	A	5	2	0	2	2	2	2	0	0	2	4
	R	1	B	3	0	0	0	0	1	1	0	0	2	4
	R	1	C	3	0	0	0	0	2	1	0	0	2	4
	R	1	D	4	0	0	2	2	2	2	0	0	3	4
	R	2	A	5	1	0	3	3	2	3	0	0	3	3
	R	2	B	2	0	0	0	0	1	1	0	0	2	3
	R	2	C	3	0	0	0	0	2	1	0	0	3	3
	R	2	D	4	0	0	2	2	2	2	0	0	3	3
	R	3	A	NA	NA	NA	NA	NA	NA	NA	NA	NA	NA	NA
	R	3	B	NA	NA	NA	NA	NA	NA	NA	NA	NA	NA	NA
	R	3	C	NA	NA	NA	NA	NA	NA	NA	NA	NA	NA	NA
	R	3	D	NA	NA	NA	NA	NA	NA	NA	NA	NA	NA	NA
19	R	1	A	5	0	0	3	2	2	2	0	0	2	2
	R	1	B	4	0	0	2	2	2	2	0	0	3	2
	R	1	C	2	0	0	2	2	4	3	0	0	3	2
	R	1	D	3	0	0	2	2	2	2	0	0	3	2
	R	2	A	5	0	0	3	2	2	2	0	0	2	2
	R	2	B	4	0	0	2	2	2	2	0	0	3	2
	R	2	C	4	1	0	3	2	2	2	0	0	3	2
	R	2	D	4	0	0	2	2	2	2	0	0	3	2
	R	3	A	5	0	0	2	2	2	2	0	0	3	2
	R	3	B	4	0	0	2	2	2	2	0	0	3	2
	R	3	C	4	2	0	3	3	2	3	0	0	3	2
	R	3	D	4	2	0	3	2	2	2	0	0	3	2
69	R	1	A	3	0	0	2	1	2	2	0	0	2	2
	R	1	B	4	0	0	1	1	1	1	0	0	2	2
	R	1	C	0	0	0	0	0	1	0	0	0	3	2
	R	1	D	0	0	0	0	0	2	1	0	0	3	2
	R	2	A	NA	NA	NA	NA	NA	NA	NA	NA	NA	NA	NA
	R	2	B	NA	NA	NA	NA	NA	NA	NA	NA	NA	NA	NA
	R	2	C	NA	NA	NA	NA	NA	NA	NA	NA	NA	NA	NA
	R	2	D	NA	NA	NA	NA	NA	NA	NA	NA	NA	NA	NA
	R	3	A	NA	NA	NA	NA	NA	NA	NA	NA	NA	NA	NA
	R	3	B	NA	NA	NA	NA	NA	NA	NA	NA	NA	NA	NA
	R	3	C	NA	NA	NA	NA	NA	NA	NA	NA	NA	NA	NA
	R	3	D	NA	NA	NA	NA	NA	NA	NA	NA	NA	NA	NA
45	R	1	A	5	0	0	2	3	2	3	0	0	2	3
	R	1	B	4	2	0	2	2	3	2	0	0	2	3
	R	1	C	1	0	0	0	0	2	1	0	0	3	3
	R	1	D	4	0	0	2	2	2	2	0	0	3	3
	R	2	A	5	0	0	3	3	2	3	0	2	2	3
	R	2	B	4	2	0	2	2	3	2	0	0	2	3
	R	2	C	1	0	0	0	0	2	1	0	0	3	3
	R	2	D	4	0	0	2	2	2	2	0	0	3	3
	R	3	A	5	1	0	3	3	2	3	0	0	2	3
	R	3	B	4	2	0	2	2	3	3	0	0	2	3
	R	3	C	4	0	0	1	1	1	1	0	0	3	3
	R	3	D	4	0	0	2	2	2	2	0	0	3	3
55	R	1	A	5	3	0	3	3	3	3	0	0	3	4
	R	1	B	4	3	0	2	2	3	3	0	0	2	4
	R	1	C	0	0	0	1	1	2	1	0	0	2	4
	R	1	D	3	2	0	2	3	2	2	0	0	2	4
	R	2	A	5	4	3	4	3	3	4	3	0	4	4
	R	2	B	4	3	0	2	2	3	3	0	0	2	4
	R	2	C	2	0	0	2	2	2	2	0	0	3	4
	R	2	D	3	2	0	2	3	2	2	0	0	2	4
	R	3	A	5	4	3	4	3	3	4	3	0	4	3
	R	3	B	4	3	0	2	2	3	3	0	0	2	3
	R	3	C	2	0	0	2	2	2	2	0	0	3	3
	R	3	D	3	2	0	2	3	2	2	0	0	2	3
20	R	1	A	4	0	0	2	2	2	2	0	0	2	3
	R	1	B	4	2	0	2	2	3	2	0	0	3	3
	R	1	C	3	3	1	1	3	4	4	2	0	3	3
	R	1	D	3	0	0	2	2	2	2	0	0	2	3
	R	2	A	4	1	0	2	3	2	3	0	0	2	3
	R	2	B	4	1	0	2	2	3	2	0	0	3	3
	R	2	C	4	2	0	2	3	3	3	1	0	4	3
	R	2	D	4	0	0	2	2	2	2	0	0	2	3
	R	3	A	NA	NA	NA	NA	NA	NA	NA	NA	NA	NA	NA
	R	3	B	NA	NA	NA	NA	NA	NA	NA	NA	NA	NA	NA
	R	3	C	NA	NA	NA	NA	NA	NA	NA	NA	NA	NA	NA
	R	3	D	NA	NA	NA	NA	NA	NA	NA	NA	NA	NA	NA
56	R	1	A	5	4	0	3	3	3	3	0	1	3	2
	R	1	B	4	2	0	2	2	2	2	0	0	2	2
	R	1	C	4	0	0	1	2	2	2	0	0	3	2
	R	1	D	5	2	0	2	3	2	3	0	0	3	2
	R	2	A	5	0	0	2	3	1	2	0	0	3	2
	R	2	B	3	0	0	1	1	2	1	0	0	2	2
	R	2	C	2	0	0	1	2	2	2	0	0	3	2
	R	2	D	5	0	0	2	2	2	2	0	0	3	2
	R	3	A	4	0	0	2	3	1	2	0	0	3	3
	R	3	B	3	0	0	1	1	2	1	0	0	2	3
	R	3	C	2	0	0	1	2	2	1	0	0	3	3
	R	3	D	3	0	0	2	2	2	2	0	0	3	3
57	R	1	A	5	3	0	4	2	2	3	1	0	3	4
	R	1	B	1	1	0	4	1	1	3	1	0	2	4
	R	1	C	1	0	0	0	0	2	1	0	0	2	4
	R	1	D	3	0	0	2	2	2	2	0	0	2	4
	R	2	A	5	3	0	3	3	2	3	0	0	3	3
	R	2	B	0	0	0	0	0	0	0	0	0	2	3
	R	2	C	0	0	0	0	0	1	1	0	0	2	3
	R	2	D	3	0	0	2	2	2	2	0	0	2	3
	R	3	A	5	3	0	3	3	2	3	0	0	3	2
	R	3	B	0	0	0	0	0	0	0	0	0	2	2
	R	3	C	0	0	0	0	0	1	1	0	0	2	2
	R	3	D	3	0	0	2	2	2	2	0	0	2	2
7	R	1	A	4	3	0	4	3	2	3	0	0	3	4
	R	1	B	2	1	0	0	1	3	2	0	0	3	4
	R	1	C	4	0	0	1	2	3	2	0	0	3	4
	R	1	D	5	3	0	2	3	2	2	0	0	3	4
	R	2	A	4	0	0	3	2	2	2	0	0	2	3
	R	2	B	2	1	0	0	1	3	2	0	0	3	3
	R	2	C	4	0	0	1	2	3	2	0	0	3	3
	R	2	D	5	3	0	2	3	2	2	0	0	3	3
	R	3	A	4	0	0	3	3	2	3	0	0	3	3
	R	3	B	2	0	0	0	0	2	1	0	0	2	3
	R	3	C	3	0	0	1	2	3	2	0	0	3	3
	R	3	D	5	3	0	3	3	2	3	0	0	3	3
32	R	1	A	5	3	1	4	4	2	4	2	0	4	4
	R	1	B	4	3	0	2	3	3	3	0	0	3	4
	R	1	C	3	0	0	0	1	3	2	0	0	3	4
	R	1	D	4	0	0	2	2	2	2	0	0	3	4
	R	2	A	5	3	2	5	4	2	4	2	0	4	4
	R	2	B	4	3	0	2	3	3	3	0	0	2	4
	R	2	C	3	0	0	0	1	3	2	0	0	3	4
	R	2	D	4	0	0	2	2	2	2	0	0	3	4
	R	3	A	5	3	2	5	4	2	4	3	0	4	4
	R	3	B	4	3	0	2	3	3	3	0	0	2	4
	R	3	C	3	0	0	0	1	3	2	0	0	3	4
	R	3	D	4	3	0	3	3	2	3	0	0	3	4
30	R	1	A	NA	NA	NA	NA	NA	NA	NA	NA	NA	NA	NA
	R	1	B	NA	NA	NA	NA	NA	NA	NA	NA	NA	NA	NA
	R	1	C	NA	NA	NA	NA	NA	NA	NA	NA	NA	NA	NA
	R	1	D	NA	NA	NA	NA	NA	NA	NA	NA	NA	NA	NA
	R	2	A	3	3	3	5	2	2	5	3	0	5	4
	R	2	B	5	3	0	2	2	2	2	0	0	3	4
	R	2	C	4	0	0	2	3	3	2	0	0	2	4
	R	2	D	4	2	0	2	2	2	2	0	0	2	4
	R	3	A	3	3	3	5	2	2	5	3	0	5	4
	R	3	B	5	3	0	2	2	3	3	0	0	3	4
	R	3	C	4	0	0	2	3	3	2	0	0	2	4
	R	3	D	4	2	0	2	2	2	2	0	0	2	4
21	R	1	A	5	4	4	4	5	4	4	4	0	4	3
	R	1	B	4	3	0	2	2	2	2	0	0	3	3
	R	1	C	2	0	0	2	2	2	1	0	0	2	3
	R	1	D	3	0	0	2	2	2	2	0	0	2	3
	R	2	A	5	4	4	4	5	4	4	4	0	4	3
	R	2	B	4	3	0	2	2	2	2	0	0	3	3
	R	2	C	2	0	0	2	2	2	1	0	0	2	3
	R	2	D	2	0	0	2	2	2	2	0	0	2	3
	R	3	A	5	5	4	4	5	5	5	4	0	4	2
	R	3	B	5	0	0	2	2	2	1	0	0	2	2
	R	3	C	3	0	0	2	2	2	2	0	0	2	2
	R	3	D	3	0	0	2	2	3	2	0	0	2	2
34	R	1	A	5	4	1	3	3	4	4	1	0	4	3
	R	1	B	4	3	0	2	2	2	2	0	0	3	3
	R	1	C	4	1	0	2	4	4	3	0	0	4	3
	R	1	D	5	0	0	2	3	2	2	0	0	3	3
	R	2	A	5	4	1	3	3	4	4	1	0	4	3
	R	2	B	4	3	0	2	2	3	2	0	0	3	3
	R	2	C	4	0	0	2	2	2	2	0	0	3	3
	R	2	D	5	0	0	2	2	3	2	0	0	3	3
	R	3	A	5	4	0	3	3	3	3	0	0	3	2
	R	3	B	4	3	0	2	2	3	2	0	0	4	2
	R	3	C	4	0	0	2	2	2	2	0	0	3	2
	R	3	D	5	0	0	2	2	3	2	0	0	3	2
8	R	1	A	5	4	0	3	4	4	4	4	0	3	3
	R	1	B	4	2	0	2	2	2	2	0	0	2	3
	R	1	C	3	0	0	2	2	2	2	0	0	3	3
	R	1	D	5	3	0	5	3	3	4	1	3	5	3
	R	2	A	5	4	1	4	5	5	5	4	0	4	4
	R	2	B	4	2	0	2	2	2	2	0	0	2	4
	R	2	C	3	0	0	2	2	2	2	0	0	3	4
	R	2	D	5	3	1	5	4	3	4	2	2	5	4
	R	3	A	5	4	2	4	5	5	5	4	0	5	3
	R	3	B	3	0	0	2	2	2	2	0	0	2	3
	R	3	C	4	0	0	2	2	2	2	0	0	3	3
	R	3	D	5	3	2	5	4	3	4	3	4	5	3
46	R	1	A	5	4	0	4	4	3	4	4	0	4	3
	R	1	B	4	3	0	2	3	2	2	0	0	2	3
	R	1	C	3	0	0	2	2	2	2	0	0	3	3
	R	1	D	3	0	0	2	2	2	2	0	0	3	3
	R	2	A	5	4	3	4	5	4	4	4	0	4	3
	R	2	B	4	3	1	2	4	3	3	1	0	3	3
	R	2	C	3	0	0	2	2	2	2	0	0	3	3
	R	2	D	3	0	0	2	2	2	2	0	0	3	3
	R	3	A	5	4	4	4	5	5	5	4	0	5	2
	R	3	B	4	3	1	2	4	3	3	1	0	4	2
	R	3	C	2	0	0	1	2	2	1	0	0	2	2
	R	3	D	3	0	0	2	2	3	2	0	0	3	2
22	R	1	A	4	0	0	2	2	2	2	0	0	3	4
	R	1	B	4	2	0	2	3	2	3	0	0	3	4
	R	1	C	3	0	0	1	1	2	1	0	0	2	4
	R	1	D	5	0	0	2	2	2	2	0	0	3	4
	R	2	A	4	3	0	3	3	2	3	0	0	3	4
	R	2	B	4	2	0	2	2	3	2	0	0	3	4
	R	2	C	3	0	0	1	2	2	2	0	0	3	4
	R	2	D	5	0	0	3	2	2	2	0	0	3	4
	R	3	A	NA	NA	NA	NA	NA	NA	NA	NA	NA	NA	NA
	R	3	B	NA	NA	NA	NA	NA	NA	NA	NA	NA	NA	NA
	R	3	C	NA	NA	NA	NA	NA	NA	NA	NA	NA	NA	NA
	R	3	D	NA	NA	NA	NA	NA	NA	NA	NA	NA	NA	NA
9	R	1	A	4	2	0	3	3	3	3	0	2	3	3
	R	1	B	3	2	0	2	2	3	2	0	0	3	3
	R	1	C	3	0	0	2	2	2	2	0	0	3	3
	R	1	D	4	3	0	2	3	2	2	0	0	3	3
	R	2	A	4	3	0	3	4	3	3	0	2	3	3
	R	2	B	3	2	0	2	2	3	2	0	0	3	3
	R	2	C	3	0	0	2	2	2	2	0	0	3	3
	R	2	D	4	2	0	2	3	2	2	0	0	3	3
	R	3	A	4	3	0	3	3	2	3	0	0	3	3
	R	3	B	3	2	0	2	2	3	2	0	0	3	3
	R	3	C	3	0	0	2	2	2	2	0	0	3	3
	R	3	D	4	2	0	3	3	2	2	0	0	3	3
47	R	1	A	3	2	0	2	3	3	3	0	0	4	4
	R	1	B	2	0	0	1	2	2	1	0	0	3	4
	R	1	C	2	0	0	1	1	1	1	0	0	2	4
	R	1	D	3	0	0	2	2	2	1	0	0	3	4
	R	2	A	4	3	0	2	3	3	3	0	0	3	3
	R	2	B	2	0	0	1	2	2	1	0	0	2	3
	R	2	C	4	0	0	2	2	3	2	0	0	3	3
	R	2	D	3	0	0	2	2	2	1	0	0	3	3
	R	3	A	4	3	0	2	3	3	3	0	0	3	3
	R	3	B	2	0	0	1	2	2	1	0	0	2	3
	R	3	C	4	0	0	2	2	3	2	0	0	3	3
	R	3	D	3	0	0	2	2	2	1	0	0	3	3
58	R	1	A	3	0	0	2	3	2	2	0	0	2	2
	R	1	B	3	1	0	2	2	2	2	0	0	2	2
	R	1	C	2	0	0	1	1	2	1	0	0	2	2
	R	1	D	3	0	0	2	2	2	2	0	0	3	2
	R	2	A	NA	NA	NA	NA	NA	NA	NA	NA	NA	NA	NA
	R	2	B	NA	NA	NA	NA	NA	NA	NA	NA	NA	NA	NA
	R	2	C	NA	NA	NA	NA	NA	NA	NA	NA	NA	NA	NA
	R	2	D	NA	NA	NA	NA	NA	NA	NA	NA	NA	NA	NA
	R	3	A	NA	NA	NA	NA	NA	NA	NA	NA	NA	NA	NA
	R	3	B	NA	NA	NA	NA	NA	NA	NA	NA	NA	NA	NA
	R	3	C	NA	NA	NA	NA	NA	NA	NA	NA	NA	NA	NA
	R	3	D	NA	NA	NA	NA	NA	NA	NA	NA	NA	NA	NA
23	R	1	A	3	0	0	0	0	2	1	0	0	3	3
	R	1	B	2	0	0	0	0	2	1	0	0	1	3
	R	1	C	3	0	0	0	2	2	1	0	0	2	3
	R	1	D	3	0	0	2	2	2	2	0	0	3	3
	R	2	A	3	0	0	0	0	2	1	0	0	3	3
	R	2	B	2	0	0	0	0	2	1	0	0	1	3
	R	2	C	3	0	0	0	2	3	2	0	0	2	3
	R	2	D	3	0	0	2	2	2	2	0	0	3	3
	R	3	A	NA	NA	NA	NA	NA	NA	NA	NA	NA	NA	NA
	R	3	B	NA	NA	NA	NA	NA	NA	NA	NA	NA	NA	NA
	R	3	C	NA	NA	NA	NA	NA	NA	NA	NA	NA	NA	NA
	R	3	D	NA	NA	NA	NA	NA	NA	NA	NA	NA	NA	NA
59	R	1	A	4	0	0	2	2	2	2	0	0	3	4
	R	1	B	3	0	0	1	2	2	2	0	0	2	4
	R	1	C	2	0	0	0	0	2	1	0	0	2	4
	R	1	D	4	0	0	2	2	2	2	0	0	3	4
	R	2	A	4	0	0	2	2	2	2	0	0	3	3
	R	2	B	3	0	0	1	2	2	2	0	0	2	3
	R	2	C	2	0	0	0	0	2	1	0	0	2	3
	R	2	D	4	0	0	2	2	2	2	0	0	3	3
	R	3	A	2	0	0	2	2	2	2	0	0	3	3
	R	3	B	3	0	0	1	2	2	2	0	0	2	3
	R	3	C	2	0	0	0	0	2	1	0	0	2	3
	R	3	D	4	0	0	2	2	2	2	0	0	3	3
60	R	1	A	4	3	0	3	3	3	3	0	0	3	3
	R	1	B	4	2	0	2	2	2	2	0	0	2	3
	R	1	C	1	0	0	0	0	1	1	0	0	1	3
	R	1	D	3	2	0	3	2	2	2	0	0	3	3
	R	2	A	5	3	0	3	3	3	3	0	0	3	3
	R	2	B	2	0	0	0	2	0	1	0	0	2	3
	R	2	C	3	0	0	0	2	2	2	0	0	3	3
	R	2	D	4	3	0	3	3	2	2	0	0	3	3
	R	3	A	5	3	0	3	3	3	3	0	0	3	3
	R	3	B	2	0	0	0	2	0	1	0	0	2	3
	R	3	C	2	0	0	0	0	2	1	0	0	2	3
	R	3	D	3	2	0	3	2	2	2	0	0	4	3
70	R	1	A	3	0	0	2	2	2	2	0	0	3	2
	R	1	B	5	0	0	2	2	3	2	0	0	3	2
	R	1	C	4	0	0	1	2	2	1	0	0	2	2
	R	1	D	4	0	0	2	2	2	2	0	0	3	2
	R	2	A	3	0	0	2	2	2	2	0	0	3	2
	R	2	B	5	0	0	2	2	3	2	0	0	3	2
	R	2	C	5	3	0	4	2	2	3	1	0	3	2
	R	2	D	4	0	0	2	4	2	3	0	0	4	2
	R	3	A	3	0	0	2	2	2	2	0	0	3	2
	R	3	B	5	0	0	2	2	2	2	0	0	3	2
	R	3	C	5	3	0	4	2	2	3	2	0	4	2
	R	3	D	4	0	0	2	4	2	3	0	0	4	2
10	R	1	A	5	4	4	5	5	4	5	4	0	4	4
	R	1	B	4	3	0	2	2	3	3	2	0	3	4
	R	1	C	4	0	0	2	2	2	2	0	0	3	4
	R	1	D	5	3	0	3	3	3	2	0	0	3	4
	R	2	A	5	4	4	5	5	4	5	4	0	4	3
	R	2	B	4	3	0	2	2	3	3	1	0	3	3
	R	2	C	4	0	0	2	2	3	2	0	0	3	3
	R	2	D	5	3	0	3	3	3	3	0	0	3	3
	R	3	A	5	4	4	5	5	4	5	4	0	4	3
	R	3	B	4	0	0	2	2	2	2	0	0	3	3
	R	3	C	4	0	0	2	3	3	3	0	0	3	3
	R	3	D	5	3	0	3	3	3	3	0	0	3	3
11	R	1	A	5	2	0	4	2	2	3	0	0	4	3
	R	1	B	5	2	0	2	2	2	2	0	1	3	3
	R	1	C	3	0	0	0	2	2	2	0	0	3	3
	R	1	D	5	0	0	2	2	2	2	0	2	3	3
	R	2	A	5	2	0	3	3	2	3	0	0	3	4
	R	2	B	4	0	0	1	2	2	2	0	0	3	4
	R	2	C	3	0	0	0	2	2	2	0	0	3	4
	R	2	D	5	2	0	3	3	2	3	0	0	4	4
	R	3	A	5	2	0	3	3	2	2	0	0	3	3
	R	3	B	4	0	0	1	2	2	2	0	0	3	3
	R	3	C	3	0	0	0	2	2	2	0	0	3	3
	R	3	D	5	2	0	3	3	2	3	0	0	4	3
24	R	1	A	5	3	0	2	3	2	2	0	1	3	4
	R	1	B	5	2	0	2	2	2	2	0	0	4	4
	R	1	C	5	2	0	2	2	3	2	0	0	3	4
	R	1	D	4	2	0	2	3	2	2	0	0	3	4
	R	2	A	5	3	0	2	3	2	2	0	1	3	4
	R	2	B	5	2	0	2	2	2	2	0	0	4	4
	R	2	C	5	2	0	2	2	3	2	0	0	3	4
	R	2	D	4	2	0	2	3	2	2	0	0	3	4
	R	3	A	5	3	0	2	3	2	2	0	1	3	4
	R	3	B	5	2	0	2	2	2	2	0	0	4	4
	R	3	C	5	2	0	2	2	3	2	0	0	3	4
	R	3	D	4	2	0	3	3	2	3	0	0	3	4
71	R	1	A	4	0	0	2	2	2	2	0	0	2	3
	R	1	B	4	0	0	2	2	2	2	0	0	2	3
	R	1	C	2	0	0	1	0	2	1	0	0	2	3
	R	1	D	4	0	0	2	2	3	2	0	0	2	3
	R	2	A	4	0	0	2	2	2	2	0	0	2	3
	R	2	B	4	0	0	2	2	2	2	0	0	2	3
	R	2	C	2	0	0	1	0	2	1	0	0	2	3
	R	2	D	4	0	0	2	2	3	2	0	0	2	3
	R	3	A	4	0	0	2	2	2	2	0	0	2	3
	R	3	B	4	0	0	2	2	2	2	0	0	2	3
	R	3	C	2	0	0	1	0	2	1	0	0	2	3
	R	3	D	4	0	0	2	2	3	2	0	0	2	3
12	R	1	A	5	4	4	5	5	5	5	5	0	4	3
	R	1	B	4	0	0	2	2	2	2	0	0	2	3
	R	1	C	4	0	0	3	2	3	2	0	0	3	3
	R	1	D	5	3	0	3	3	3	3	0	0	4	3
	R	2	A	5	4	4	5	5	5	5	5	0	5	4
	R	2	B	4	0	0	2	2	2	2	0	0	2	4
	R	2	C	4	0	0	1	2	3	2	0	0	2	4
	R	2	D	5	3	0	3	3	3	3	0	0	3	4
	R	3	A	5	4	4	5	5	5	5	5	0	5	3
	R	3	B	4	0	0	2	2	2	2	0	0	2	3
	R	3	C	4	0	0	1	2	3	2	0	0	2	3
	R	3	D	5	3	0	3	3	3	3	0	0	3	3
33	R	1	A	NA	NA	NA	NA	NA	NA	NA	NA	NA	NA	NA
	R	1	B	NA	NA	NA	NA	NA	NA	NA	NA	NA	NA	NA
	R	1	C	NA	NA	NA	NA	NA	NA	NA	NA	NA	NA	NA
	R	1	D	NA	NA	NA	NA	NA	NA	NA	NA	NA	NA	NA
	R	2	A	4	0	0	2	2	3	2	0	1	4	2
	R	2	B	5	3	0	2	2	2	2	0	0	2	2
	R	2	C	3	0	0	0	2	2	1	0	0	3	2
	R	2	D	4	0	0	2	2	2	2	0	0	3	2
	R	3	A	4	0	0	2	2	3	2	0	1	3	2
	R	3	B	5	3	0	2	2	2	2	0	0	2	2
	R	3	C	3	0	0	0	2	3	2	0	0	3	2
	R	3	D	4	0	0	2	4	2	3	0	0	4	2
35	R	1	A	NA	NA	NA	NA	NA	NA	NA	NA	NA	NA	NA
	R	1	B	NA	NA	NA	NA	NA	NA	NA	NA	NA	NA	NA
	R	1	C	NA	NA	NA	NA	NA	NA	NA	NA	NA	NA	NA
	R	1	D	NA	NA	NA	NA	NA	NA	NA	NA	NA	NA	NA
	R	2	A	5	3	0	3	3	3	3	0	0	2	3
	R	2	B	2	0	0	2	1	1	1	0	0	2	3
	R	2	C	3	2	0	0	1	1	3	0	0	3	3
	R	2	D	5	0	0	3	3	3	2	0	0	3	3
	R	3	A	5	3	0	3	3	3	3	0	0	2	3
	R	3	B	2	0	0	2	1	1	1	0	0	2	3
	R	3	C	3	3	0	0	3	3	3	0	0	4	3
	R	3	D	5	0	0	3	3	2	2	0	0	3	3
72	R	1	A	NA	NA	NA	NA	NA	NA	NA	NA	NA	NA	NA
	R	1	B	NA	NA	NA	NA	NA	NA	NA	NA	NA	NA	NA
	R	1	C	NA	NA	NA	NA	NA	NA	NA	NA	NA	NA	NA
	R	1	D	NA	NA	NA	NA	NA	NA	NA	NA	NA	NA	NA
	R	2	A	2	0	0	2	1	1	1	0	0	3	3
	R	2	B	4	2	0	2	2	3	3	0	0	4	3
	R	2	C	4	0	0	2	2	2	2	0	0	3	3
	R	2	D	4	0	0	2	2	2	2	0	0	4	3
	R	3	A	2	0	0	2	1	1	1	0	0	3	3
	R	3	B	3	0	0	2	2	2	2	0	0	2	3
	R	3	C	4	0	0	2	2	2	2	0	0	3	3
	R	3	D	4	1	0	2	3	4	3	0	0	4	3
36	R	1	A	5	0	0	2	2	2	2	0	0	3	3
	R	1	B	2	0	0	2	1	2	1	0	0	2	3
	R	1	C	4	0	0	2	2	2	1	0	0	2	3
	R	1	D	5	3	0	3	3	3	3	0	0	3	3
	R	2	A	5	0	0	2	2	2	2	0	0	3	3
	R	2	B	2	0	0	2	1	2	1	0	0	2	3
	R	2	C	4	0	0	2	2	2	1	0	0	2	3
	R	2	D	5	3	0	3	3	3	2	0	0	3	3
	R	3	A	5	0	0	2	2	2	2	0	0	3	3
	R	3	B	2	0	0	2	1	2	2	0	0	2	3
	R	3	C	4	0	0	2	2	3	2	0	0	2	3
	R	3	D	5	0	0	2	2	2	2	0	0	3	3
48	R	1	A	5	0	0	2	3	2	2	0	0	3	3
	R	1	B	2	0	0	2	1	2	1	0	0	1	3
	R	1	C	4	2	0	2	3	3	2	0	0	2	3
	R	1	D	5	0	0	2	2	2	2	0	0	3	3
	R	2	A	5	0	0	2	2	2	2	0	0	3	3
	R	2	B	4	0	0	2	2	2	2	0	0	2	3
	R	2	C	4	3	0	2	3	3	3	0	0	3	3
	R	2	D	5	1	0	3	2	2	2	0	0	3	3
	R	3	A	5	2	0	3	2	2	2	0	0	3	2
	R	3	B	4	0	0	3	2	2	2	0	0	3	2
	R	3	C	4	3	0	2	3	3	3	0	0	3	2
	R	3	D	5	3	0	3	3	2	3	0	0	3	2
61	L	1	A	0	0	0	0	0	0	0	0	0	0	0
	L	1	B	0	0	0	0	0	0	0	0	0	0	0
	L	1	C	0	0	0	1	0	1	1	0	0	0	0
	L	1	D	0	0	0	0	0	1	1	0	0	0	0
	L	2	A	0	0	0	0	0	0	0	0	0	0	1
	L	2	B	0	0	0	0	0	0	0	0	0	0	1
	L	2	C	0	0	0	1	0	1	1	0	0	0	1
	L	2	D	0	0	0	1	1	1	1	0	0	0	1
	L	3	A	0	0	0	0	0	0	0	0	0	0	1
	L	3	B	0	0	0	0	0	0	0	0	0	0	1
	L	3	C	0	0	0	0	0	0	0	0	0	0	1
	L	3	D	0	0	0	1	1	1	1	0	0	0	1
25	L	1	A	0	0	0	0	0	0	0	0	0	0	0
	L	1	B	0	0	0	0	0	0	0	0	0	0	0
	L	1	C	0	0	0	0	0	1	0	0	0	0	0
	L	1	D	0	0	0	0	0	0	0	0	0	0	0
	L	2	A	0	0	0	0	0	0	0	0	0	0	0
	L	2	B	0	0	0	0	0	0	0	0	0	0	0
	L	2	C	0	0	0	0	0	1	0	0	0	0	0
	L	2	D	0	0	0	0	1	1	0	0	0	0	0
	L	3	A	0	0	0	0	0	0	0	0	0	0	0
	L	3	B	0	0	0	0	0	0	0	0	0	0	0
	L	3	C	0	0	0	0	0	0	0	0	0	0	0
	L	3	D	0	0	0	0	0	0	0	0	0	0	0
62	L	1	A	0	0	0	0	0	0	0	0	0	0	1
	L	1	B	0	0	0	0	0	0	0	0	0	0	1
	L	1	C	0	0	0	0	0	1	0	0	0	0	1
	L	1	D	0	0	0	0	0	1	0	0	0	0	1
	L	2	A	0	0	0	0	0	0	0	0	0	0	0
	L	2	B	0	0	0	0	0	1	0	0	0	0	0
	L	2	C	0	0	0	0	0	1	0	0	0	0	0
	L	2	D	0	0	0	0	0	0	0	0	0	0	0
	L	3	A	0	0	0	0	0	0	0	0	0	0	0
	L	3	B	0	0	0	0	0	0	0	0	0	0	0
	L	3	C	0	0	0	0	0	1	0	0	0	0	0
	L	3	D	0	0	0	0	0	1	0	0	0	0	0
37	L	1	A	0	0	0	0	0	0	0	0	0	0	1
	L	1	B	0	0	0	0	0	0	0	0	0	0	1
	L	1	C	0	0	0	1	1	1	1	0	0	1	1
	L	1	D	0	0	0	0	0	0	0	0	0	0	1
	L	2	A	0	0	0	0	0	0	0	0	0	0	1
	L	2	B	0	0	0	0	0	0	0	0	0	0	1
	L	2	C	0	0	0	0	0	1	0	0	0	1	1
	L	2	D	0	0	0	0	0	1	0	0	0	1	1
	L	3	A	0	0	0	0	0	0	0	0	0	0	1
	L	3	B	0	0	0	0	0	0	0	0	0	0	1
	L	3	C	0	0	0	0	0	0	0	0	0	1	1
	L	3	D	0	0	0	0	0	1	0	0	0	1	1
38	L	1	A	0	0	0	0	0	0	0	0	0	0	1
	L	1	B	0	0	0	0	0	0	0	0	0	0	1
	L	1	C	0	0	0	0	0	1	0	0	0	0	1
	L	1	D	0	0	0	0	0	0	0	0	0	0	1
	L	2	A	0	0	0	0	0	0	0	0	0	0	2
	L	2	B	0	0	0	0	0	0	0	0	0	0	2
	L	2	C	0	0	0	0	0	0	0	0	0	0	2
	L	2	D	0	0	0	0	0	0	0	0	0	0	2
	L	3	A	0	0	0	0	0	0	0	0	0	0	1
	L	3	B	0	0	0	0	0	0	0	0	0	0	1
	L	3	C	0	0	0	0	0	0	0	0	0	0	1
	L	3	D	0	0	0	0	0	1	0	0	0	0	1
63	L	1	A	0	0	0	0	0	0	0	0	0	0	0
	L	1	B	0	0	0	0	0	0	0	0	0	0	0
	L	1	C	0	0	0	0	0	0	0	0	0	0	0
	L	1	D	0	0	0	0	0	0	0	0	0	0	0
	L	2	A	0	0	0	0	0	0	0	0	0	0	0
	L	2	B	0	0	0	0	0	0	0	0	0	0	0
	L	2	C	0	0	0	0	0	0	0	0	0	0	0
	L	2	D	0	0	0	0	0	0	0	0	0	0	0
	L	3	A	0	0	0	0	0	0	0	0	0	0	0
	L	3	B	0	0	0	0	0	0	0	0	0	0	0
	L	3	C	0	0	0	0	1	0	0	0	0	0	0
	L	3	D	0	0	0	0	0	0	0	0	0	0	0
64	L	1	A	0	0	0	0	0	0	0	0	0	0	1
	L	1	B	0	0	0	0	0	0	0	0	0	0	1
	L	1	C	0	0	0	0	0	0	0	0	0	0	1
	L	1	D	0	0	0	0	0	0	0	0	0	0	1
	L	2	A	0	0	0	0	0	0	0	0	0	0	1
	L	2	B	0	0	0	0	0	0	0	0	0	0	1
	L	2	C	0	0	0	0	0	0	0	0	0	0	1
	L	2	D	0	0	0	0	0	0	0	0	0	0	1
	L	3	A	0	0	0	0	0	0	0	0	0	0	1
	L	3	B	0	0	0	0	0	0	0	0	0	0	1
	L	3	C	0	0	0	0	0	1	0	0	0	0	1
	L	3	D	0	0	0	0	0	0	0	0	0	0	1
39	L	1	A	0	0	0	0	0	0	0	0	0	0	1
	L	1	B	0	0	0	0	0	0	0	0	0	0	1
	L	1	C	0	0	0	0	0	0	0	0	0	0	1
	L	1	D	0	0	0	0	0	0	0	0	0	0	1
	L	2	A	0	0	0	0	0	0	0	0	0	0	1
	L	2	B	0	0	0	0	0	0	0	0	0	0	1
	L	2	C	0	0	0	0	1	0	0	0	0	0	1
	L	2	D	0	0	0	0	0	0	0	0	0	0	1
	L	3	A	0	0	0	0	0	0	0	0	0	0	1
	L	3	B	0	0	0	0	0	0	0	0	0	0	1
	L	3	C	0	0	0	0	0	0	0	0	0	0	1
	L	3	D	0	0	0	0	0	1	0	0	0	0	1
49	L	1	A	0	0	0	0	0	0	0	0	0	0	1
	L	1	B	0	0	0	0	0	0	0	0	0	0	1
	L	1	C	0	0	0	0	0	0	0	0	0	0	1
	L	1	D	0	0	0	0	0	1	0	0	0	0	1
	L	2	A	0	0	0	0	0	0	0	0	0	0	1
	L	2	B	0	0	0	0	0	0	0	0	0	0	1
	L	2	C	0	0	0	0	0	0	0	0	0	0	1
	L	2	D	0	0	0	0	0	1	0	0	0	0	1
	L	3	A	0	0	0	0	0	0	0	0	0	0	1
	L	3	B	0	0	0	0	0	0	0	0	0	0	1
	L	3	C	0	0	0	0	0	0	0	0	0	0	1
	L	3	D	0	0	0	0	0	1	0	0	0	0	1
1	L	1	A	0	0	0	0	0	1	0	0	0	0	1
	L	1	B	0	0	0	0	0	0	0	0	0	0	1
	L	1	C	0	0	0	0	0	0	0	0	0	0	1
	L	1	D	0	0	0	0	0	0	0	0	0	0	1
	L	2	A	0	0	0	0	0	1	0	0	0	0	1
	L	2	B	0	0	0	0	0	0	0	0	0	0	1
	L	2	C	0	0	0	0	0	1	0	0	0	0	1
	L	2	D	0	0	0	0	0	0	0	0	0	0	1
	L	3	A	0	0	0	0	0	0	0	0	0	0	1
	L	3	B	0	0	0	0	0	0	0	0	0	0	1
	L	3	C	0	0	0	0	0	0	0	0	0	0	1
	L	3	D	0	0	0	0	0	0	0	0	0	0	1
65	L	1	A	0	0	0	0	0	0	0	0	0	0	1
	L	1	B	0	0	0	0	0	0	0	0	0	0	1
	L	1	C	0	0	0	0	0	0	0	0	0	0	1
	L	1	D	0	0	0	0	0	0	0	0	0	0	1
	L	2	A	0	0	0	0	0	0	0	0	0	0	1
	L	2	B	0	0	0	0	0	0	0	0	0	0	1
	L	2	C	0	0	0	0	0	0	0	0	0	0	1
	L	2	D	0	0	0	0	0	0	0	0	0	0	1
	L	3	A	0	0	0	0	0	0	0	0	0	0	1
	L	3	B	0	0	0	0	0	0	0	0	0	0	1
	L	3	C	0	0	0	0	0	0	0	0	0	0	1
	L	3	D	0	0	0	0	0	0	0	0	0	0	1
40	L	1	A	0	0	0	0	0	0	0	0	0	0	0
	L	1	B	0	0	0	0	0	0	0	0	0	0	0
	L	1	C	0	0	0	0	1	1	0	0	0	0	0
	L	1	D	0	0	0	0	0	0	0	0	0	0	0
	L	2	A	0	0	0	0	0	0	0	0	0	0	0
	L	2	B	0	0	0	0	0	0	0	0	0	0	0
	L	2	C	0	0	0	0	1	1	0	0	0	0	0
	L	2	D	0	0	0	0	0	0	0	0	0	0	0
	L	3	A	0	0	0	0	0	0	0	0	0	0	1
	L	3	B	0	0	0	0	0	0	0	0	0	0	1
	L	3	C	0	0	0	0	1	1	0	0	0	0	1
	L	3	D	1	0	0	0	0	2	1	0	0	0	1
13	L	1	A	0	0	0	0	0	0	0	0	0	0	0
	L	1	B	0	0	0	0	0	0	0	0	0	0	0
	L	1	C	0	0	0	0	0	0	0	0	0	0	0
	L	1	D	0	0	0	0	0	0	0	0	0	0	0
	L	2	A	0	0	0	0	0	0	0	0	0	0	0
	L	2	B	0	0	0	0	0	0	0	0	0	0	0
	L	2	C	0	0	0	0	0	1	0	0	0	0	0
	L	2	D	0	0	0	0	0	0	0	0	0	0	0
	L	3	A	0	0	0	0	0	0	0	0	0	0	0
	L	3	B	0	0	0	0	0	0	0	0	0	0	0
	L	3	C	0	0	0	0	0	1	0	0	0	0	0
	L	3	D	0	0	0	0	0	1	0	0	0	0	0
50	L	1	A	0	0	0	0	0	0	0	0	0	0	0
	L	1	B	0	0	0	0	0	0	0	0	0	0	0
	L	1	C	0	0	0	0	0	0	0	0	0	0	0
	L	1	D	0	0	0	0	0	0	0	0	0	0	0
	L	2	A	0	0	0	0	0	0	0	0	0	0	1
	L	2	B	0	0	0	0	0	0	0	0	0	0	1
	L	2	C	0	0	0	0	0	0	0	0	0	0	1
	L	2	D	0	0	0	0	0	1	0	0	0	0	1
	L	3	A	0	0	0	0	0	0	0	0	0	0	0
	L	3	B	0	0	0	0	0	0	0	0	0	0	0
	L	3	C	0	0	0	0	0	1	0	0	0	0	0
	L	3	D	0	0	0	0	0	1	0	0	0	0	0
26	L	1	A	NA	NA	NA	NA	NA	NA	NA	NA	NA	NA	NA
	L	1	B	NA	NA	NA	NA	NA	NA	NA	NA	NA	NA	NA
	L	1	C	NA	NA	NA	NA	NA	NA	NA	NA	NA	NA	NA
	L	1	D	NA	NA	NA	NA	NA	NA	NA	NA	NA	NA	NA
	L	2	A	0	0	0	0	0	0	0	0	0	0	0
	L	2	B	0	0	0	0	0	0	0	0	0	0	0
	L	2	C	0	0	0	0	0	0	0	0	0	0	0
	L	2	D	0	0	0	0	0	1	0	0	0	0	0
	L	3	A	0	0	0	0	0	0	0	0	0	0	0
	L	3	B	0	0	0	0	0	0	0	0	0	0	0
	L	3	C	0	0	0	0	0	0	0	0	0	0	0
	L	3	D	0	0	0	0	0	0	0	0	0	0	0
2	L	1	A	0	0	0	0	0	0	0	0	0	0	0
	L	1	B	0	0	0	0	0	0	0	0	0	0	0
	L	1	C	0	0	0	0	0	0	0	0	0	0	0
	L	1	D	0	0	0	0	0	1	0	0	0	0	0
	L	2	A	0	0	0	0	0	0	0	0	0	0	0
	L	2	B	0	0	0	0	0	0	0	0	0	0	0
	L	2	C	0	0	0	0	0	0	0	0	0	0	0
	L	2	D	0	0	0	0	0	1	0	0	0	0	0
	L	3	A	0	0	0	0	0	0	0	0	0	0	0
	L	3	B	0	0	0	0	0	0	0	0	0	0	0
	L	3	C	0	0	0	0	0	0	0	0	0	0	0
	L	3	D	0	0	0	0	0	1	0	0	0	0	0
41	L	1	A	0	0	0	0	0	0	0	0	0	0	0
	L	1	B	0	0	0	0	0	0	0	0	0	0	0
	L	1	C	0	0	0	0	0	0	0	0	0	0	0
	L	1	D	0	0	0	0	0	0	0	0	0	0	0
	L	2	A	0	0	0	0	0	0	0	0	0	0	0
	L	2	B	0	0	0	0	0	0	0	0	0	0	0
	L	2	C	0	0	0	0	0	0	0	0	0	0	0
	L	2	D	0	0	0	0	0	0	0	0	0	0	0
	L	3	A	0	0	0	0	0	0	0	0	0	0	0
	L	3	B	0	0	0	0	0	0	0	0	0	0	0
	L	3	C	0	0	0	0	0	0	0	0	0	0	0
	L	3	D	0	0	0	0	0	0	0	0	0	0	0
14	L	1	A	NA	NA	NA	NA	NA	NA	NA	NA	NA	NA	NA
	L	1	B	NA	NA	NA	NA	NA	NA	NA	NA	NA	NA	NA
	L	1	C	NA	NA	NA	NA	NA	NA	NA	NA	NA	NA	NA
	L	1	D	NA	NA	NA	NA	NA	NA	NA	NA	NA	NA	NA
	L	2	A	0	0	0	0	0	0	0	0	0	0	0
	L	2	B	0	0	0	0	0	0	0	0	0	0	0
	L	2	C	0	0	0	0	0	1	0	0	0	0	0
	L	2	D	1	0	0	0	0	1	0	0	0	0	0
	L	3	A	NA	NA	NA	NA	NA	NA	NA	NA	NA	NA	NA
	L	3	B	NA	NA	NA	NA	NA	NA	NA	NA	NA	NA	NA
	L	3	C	NA	NA	NA	NA	NA	NA	NA	NA	NA	NA	NA
	L	3	D	NA	NA	NA	NA	NA	NA	NA	NA	NA	NA	NA
27	L	1	A	0	0	0	0	0	0	0	0	0	0	0
	L	1	B	0	0	0	0	0	0	0	0	0	0	0
	L	1	C	0	0	0	0	0	1	0	0	0	0	0
	L	1	D	0	0	0	0	0	0	0	0	0	0	0
	L	2	A	0	0	0	0	0	0	0	0	0	0	0
	L	2	B	0	0	0	0	0	0	0	0	0	0	0
	L	2	C	0	0	0	0	0	1	0	0	0	0	0
	L	2	D	0	0	0	0	0	0	0	0	0	0	0
	L	3	A	0	0	0	0	0	0	0	0	0	0	0
	L	3	B	0	0	0	0	0	0	0	0	0	0	0
	L	3	C	0	0	0	0	0	0	0	0	0	0	0
	L	3	D	0	0	0	0	0	1	0	0	0	0	0
3	L	1	A	0	0	0	0	0	0	0	0	0	0	0
	L	1	B	0	0	0	0	0	0	0	0	0	0	0
	L	1	C	0	0	0	0	1	1	0	0	0	0	0
	L	1	D	0	0	0	0	0	0	0	0	0	0	0
	L	2	A	0	0	0	0	0	0	0	0	0	0	0
	L	2	B	0	0	0	0	0	0	0	0	0	0	0
	L	2	C	0	0	0	0	0	0	0	0	0	0	0
	L	2	D	0	0	0	0	0	0	0	0	0	0	0
	L	3	A	0	0	0	0	0	0	0	0	0	0	0
	L	3	B	0	0	0	0	0	0	0	0	0	0	0
	L	3	C	0	0	0	0	0	0	0	0	0	0	0
	L	3	D	0	0	0	0	0	0	0	0	0	0	0
15	L	1	A	NA	NA	NA	NA	NA	NA	NA	NA	NA	NA	NA
	L	1	B	NA	NA	NA	NA	NA	NA	NA	NA	NA	NA	NA
	L	1	C	NA	NA	NA	NA	NA	NA	NA	NA	NA	NA	NA
	L	1	D	NA	NA	NA	NA	NA	NA	NA	NA	NA	NA	NA
	L	2	A	NA	NA	NA	NA	NA	NA	NA	NA	NA	NA	NA
	L	2	B	NA	NA	NA	NA	NA	NA	NA	NA	NA	NA	NA
	L	2	C	NA	NA	NA	NA	NA	NA	NA	NA	NA	NA	NA
	L	2	D	NA	NA	NA	NA	NA	NA	NA	NA	NA	NA	NA
	L	3	A	0	0	0	0	0	0	0	0	0	0	1
	L	3	B	0	0	0	0	0	0	0	0	0	0	1
	L	3	C	0	0	0	0	0	0	0	0	0	0	1
	L	3	D	0	0	0	0	0	0	0	0	0	0	1
28	L	1	A	0	0	0	0	0	0	0	0	0	0	0
	L	1	B	0	0	0	0	0	1	0	0	0	0	0
	L	1	C	0	0	0	0	0	1	0	0	0	0	0
	L	1	D	0	0	0	0	0	0	0	0	0	0	0
	L	2	A	0	0	0	0	0	0	0	0	0	0	0
	L	2	B	0	0	0	0	0	1	0	0	0	0	0
	L	2	C	0	0	0	0	0	0	0	0	0	0	0
	L	2	D	0	0	0	0	0	1	0	0	0	0	0
	L	3	A	0	0	0	0	0	0	0	0	0	0	0
	L	3	B	0	0	0	0	0	1	0	0	0	0	0
	L	3	C	0	0	0	0	0	0	0	0	0	0	0
	L	3	D	0	0	0	0	0	1	0	0	0	0	0
51	L	1	A	0	0	0	0	0	0	0	0	0	0	0
	L	1	B	0	0	0	0	0	0	0	0	0	0	0
	L	1	C	0	0	0	0	0	2	1	0	0	0	0
	L	1	D	0	0	0	0	0	1	0	0	0	0	0
	L	2	A	0	0	0	0	0	0	0	0	0	0	0
	L	2	B	0	0	0	0	0	0	0	0	0	0	0
	L	2	C	0	0	0	0	0	2	1	0	0	0	0
	L	2	D	0	0	0	0	0	1	0	0	0	0	0
	L	3	A	0	0	0	0	0	0	0	0	0	0	0
	L	3	B	0	0	0	0	0	0	0	0	0	0	0
	L	3	C	0	0	0	0	0	3	2	0	0	0	0
	L	3	D	0	0	0	0	0	2	1	0	0	0	0
16	L	1	A	0	0	0	0	0	0	0	0	0	0	1
	L	1	B	0	0	0	0	0	0	0	0	0	0	1
	L	1	C	2	0	0	0	0	3	2	0	0	2	1
	L	1	D	2	0	0	0	0	3	2	0	0	2	1
	L	2	A	0	0	0	0	0	0	0	0	0	0	0
	L	2	B	0	0	0	0	0	0	0	0	0	0	0
	L	2	C	2	0	0	0	0	3	2	0	0	2	0
	L	2	D	2	0	0	0	0	3	2	0	0	2	0
	L	3	A	0	0	0	0	0	0	0	0	0	0	0
	L	3	B	0	0	0	0	0	0	0	0	0	0	0
	L	3	C	2	0	0	0	0	3	2	0	0	0	0
	L	3	D	2	0	0	0	0	2	2	0	0	2	0
4	L	1	A	0	0	0	0	0	0	0	0	0	0	0
	L	1	B	0	0	0	0	0	0	0	0	0	0	0
	L	1	C	0	0	0	0	0	1	0	0	0	0	0
	L	1	D	0	0	0	0	0	0	0	0	0	0	0
	L	2	A	0	0	0	0	0	0	0	0	0	0	0
	L	2	B	0	0	0	0	0	0	0	0	0	0	0
	L	2	C	0	0	0	0	0	1	0	0	0	0	0
	L	2	D	0	0	0	0	0	1	0	0	0	0	0
	L	3	A	0	0	0	0	0	0	0	0	0	0	0
	L	3	B	0	0	0	0	0	0	0	0	0	0	0
	L	3	C	0	0	0	0	0	1	0	0	0	0	0
	L	3	D	0	0	0	0	0	1	0	0	0	0	0
29	L	1	A	0	0	0	0	0	0	0	0	0	0	0
	L	1	B	0	0	0	0	0	0	0	0	0	0	0
	L	1	C	0	0	0	0	0	2	1	0	0	0	0
	L	1	D	0	0	0	0	0	1	0	0	0	0	0
	L	2	A	0	0	0	0	0	0	0	0	0	0	0
	L	2	B	0	0	0	0	0	1	0	0	0	0	0
	L	2	C	0	0	0	0	0	2	1	0	0	0	0
	L	2	D	0	0	0	0	0	1	0	0	0	0	0
	L	3	A	0	0	0	0	0	0	0	0	0	0	0
	L	3	B	0	0	0	0	0	0	0	0	0	0	0
	L	3	C	0	0	0	0	0	1	0	0	0	0	0
	L	3	D	0	0	0	0	0	1	0	0	0	0	0
66	L	1	A	0	0	0	0	0	0	0	0	0	0	0
	L	1	B	0	0	0	0	0	0	0	0	0	0	0
	L	1	C	0	0	0	0	0	1	0	0	0	0	0
	L	1	D	0	0	0	0	0	1	0	0	0	0	0
	L	2	A	NA	NA	NA	NA	NA	NA	NA	NA	NA	NA	NA
	L	2	B	NA	NA	NA	NA	NA	NA	NA	NA	NA	NA	NA
	L	2	C	NA	NA	NA	NA	NA	NA	NA	NA	NA	NA	NA
	L	2	D	NA	NA	NA	NA	NA	NA	NA	NA	NA	NA	NA
	L	3	A	NA	NA	NA	NA	NA	NA	NA	NA	NA	NA	NA
	L	3	B	NA	NA	NA	NA	NA	NA	NA	NA	NA	NA	NA
	L	3	C	NA	NA	NA	NA	NA	NA	NA	NA	NA	NA	NA
	L	3	D	NA	NA	NA	NA	NA	NA	NA	NA	NA	NA	NA
42	L	1	A	0	0	0	0	0	0	0	0	0	0	0
	L	1	B	0	0	0	0	0	1	0	0	0	0	0
	L	1	C	0	0	0	0	0	2	1	0	0	0	0
	L	1	D	0	0	0	0	0	0	0	0	0	0	0
	L	2	A	0	0	0	0	0	0	0	0	0	0	0
	L	2	B	0	0	0	0	0	0	0	0	0	0	0
	L	2	C	0	0	0	0	0	0	0	0	0	0	0
	L	2	D	0	0	0	0	0	0	0	0	0	0	0
	L	3	A	0	0	0	0	0	0	0	0	0	0	0
	L	3	B	0	0	0	0	0	0	0	0	0	0	0
	L	3	C	0	0	0	0	0	1	0	0	0	0	0
	L	3	D	0	0	0	0	0	0	0	0	0	0	0
17	L	1	A	0	0	0	0	0	0	0	0	0	0	0
	L	1	B	0	0	0	0	0	0	0	0	0	0	0
	L	1	C	0	0	0	0	0	0	0	0	0	0	0
	L	1	D	0	0	0	0	0	0	0	0	0	0	0
	L	2	A	0	0	0	0	0	0	0	0	0	0	0
	L	2	B	0	0	0	0	0	0	0	0	0	0	0
	L	2	C	0	0	0	0	0	0	0	0	0	0	0
	L	2	D	0	0	0	0	0	1	0	0	0	0	0
	L	3	A	0	0	0	0	0	0	0	0	0	0	0
	L	3	B	0	0	0	0	0	0	0	0	0	0	0
	L	3	C	0	0	0	0	0	1	0	0	0	0	0
	L	3	D	0	0	0	0	0	0	0	0	0	0	0
5	L	1	A	0	0	0	0	0	0	0	0	0	0	0
	L	1	B	0	0	0	0	0	0	0	0	0	0	0
	L	1	C	0	0	0	0	0	1	0	0	0	0	0
	L	1	D	0	0	0	0	0	0	0	0	0	0	0
	L	2	A	0	0	0	0	0	0	0	0	0	0	0
	L	2	B	0	0	0	0	0	0	0	0	0	0	0
	L	2	C	0	0	0	0	1	0	0	0	0	0	0
	L	2	D	0	0	0	0	0	0	0	0	0	0	0
	L	3	A	0	0	0	0	0	0	0	0	0	0	0
	L	3	B	0	0	0	0	0	0	0	0	0	0	0
	L	3	C	0	0	0	0	0	0	0	0	0	0	0
	L	3	D	0	0	0	0	0	1	0	0	0	0	0
31	L	1	A	0	0	0	0	0	0	0	0	0	0	2
	L	1	B	0	0	0	0	0	1	0	0	0	0	2
	L	1	C	0	0	0	0	0	0	0	0	0	0	2
	L	1	D	0	0	0	0	0	1	0	0	0	0	2
	L	2	A	0	0	0	0	0	0	0	0	0	0	0
	L	2	B	0	0	0	0	0	1	0	0	0	0	0
	L	2	C	0	0	0	0	0	1	0	0	0	0	0
	L	2	D	0	0	0	0	0	1	0	0	0	0	0
	L	3	A	0	0	0	0	0	0	0	0	0	0	1
	L	3	B	0	0	0	0	0	1	0	0	0	0	1
	L	3	C	0	0	0	0	0	1	0	0	0	0	1
	L	3	D	0	0	0	0	0	1	0	0	0	0	1
52	L	1	A	0	0	0	0	0	0	0	0	0	0	0
	L	1	B	0	0	0	0	0	0	0	0	0	0	0
	L	1	C	0	0	0	0	0	2	0	0	0	0	0
	L	1	D	0	0	0	0	0	1	0	0	0	0	0
	L	2	A	0	0	0	0	0	0	0	0	0	0	0
	L	2	B	0	0	0	0	0	1	0	0	0	0	0
	L	2	C	0	0	0	0	0	2	0	0	0	0	0
	L	2	D	0	0	0	0	0	2	0	0	0	0	0
	L	3	A	0	0	0	0	0	0	0	0	0	0	0
	L	3	B	0	0	0	0	2	2	1	0	0	0	0
	L	3	C	0	0	0	0	2	2	1	0	0	0	0
	L	3	D	0	0	0	0	0	2	0	0	0	0	0
53	L	1	A	0	0	0	0	0	1	0	0	0	0	0
	L	1	B	0	0	0	0	0	1	0	0	0	0	0
	L	1	C	0	0	0	0	0	0	0	0	0	0	0
	L	1	D	0	0	0	0	0	1	1	0	0	0	0
	L	2	A	0	0	0	0	0	0	0	0	0	0	1
	L	2	B	0	0	0	0	0	0	0	0	0	0	1
	L	2	C	0	0	0	0	0	0	0	0	0	0	1
	L	2	D	0	0	0	0	0	1	0	0	0	0	1
	L	3	A	0	0	0	0	0	0	0	0	0	0	0
	L	3	B	0	0	0	0	0	0	0	0	0	0	0
	L	3	C	0	0	0	0	0	0	0	0	0	0	0
	L	3	D	0	0	0	0	0	1	0	0	0	0	0
54	L	1	A	0	0	0	0	0	0	0	0	0	0	0
	L	1	B	0	0	0	0	0	0	0	0	0	0	0
	L	1	C	0	0	0	0	0	0	0	0	0	0	0
	L	1	D	0	0	0	0	0	0	0	0	0	0	0
	L	2	A	0	0	0	0	0	0	0	0	0	0	0
	L	2	B	0	0	0	0	0	1	0	0	0	0	0
	L	2	C	0	0	0	0	0	2	1	0	0	1	0
	L	2	D	0	0	0	0	0	0	0	0	0	0	0
	L	3	A	0	0	0	0	0	0	0	0	0	0	0
	L	3	B	0	0	0	0	0	1	0	0	0	0	0
	L	3	C	0	0	0	0	0	2	1	0	0	1	0
	L	3	D	0	0	0	0	0	0	0	0	0	0	0
43	L	1	A	0	0	0	0	0	0	0	0	0	0	0
	L	1	B	0	0	0	0	0	0	0	0	0	0	0
	L	1	C	0	0	0	0	0	2	1	0	0	0	0
	L	1	D	0	0	0	0	0	2	1	0	0	0	0
	L	2	A	0	0	0	0	0	0	0	0	0	0	0
	L	2	B	0	0	0	0	0	0	0	0	0	0	0
	L	2	C	0	0	0	0	0	0	0	0	0	0	0
	L	2	D	0	0	0	0	0	0	0	0	0	0	0
	L	3	A	NA	NA	NA	NA	NA	NA	NA	NA	NA	NA	NA
	L	3	B	NA	NA	NA	NA	NA	NA	NA	NA	NA	NA	NA
	L	3	C	NA	NA	NA	NA	NA	NA	NA	NA	NA	NA	NA
	L	3	D	NA	NA	NA	NA	NA	NA	NA	NA	NA	NA	NA
6	L	1	A	0	0	0	0	0	0	0	0	0	0	0
	L	1	B	0	0	0	0	0	0	0	0	0	0	0
	L	1	C	0	0	0	0	0	0	0	0	0	0	0
	L	1	D	1	0	0	1	1	2	1	0	0	0	0
	L	2	A	0	0	0	0	0	0	0	0	0	0	0
	L	2	B	0	0	0	0	0	0	0	0	0	0	0
	L	2	C	1	0	0	0	0	2	1	0	0	0	0
	L	2	D	0	0	0	1	1	1	0	0	0	0	0
	L	3	A	0	0	0	0	0	0	0	0	0	0	0
	L	3	B	0	0	0	0	0	0	0	0	0	0	0
	L	3	C	1	0	0	0	0	1	1	0	0	0	0
	L	3	D	0	0	0	0	0	1	0	0	0	0	0
18	L	1	A	0	0	0	0	0	0	0	0	0	0	0
	L	1	B	0	0	0	0	0	1	0	0	0	0	0
	L	1	C	0	0	0	0	0	0	0	0	0	0	0
	L	1	D	0	0	0	0	0	0	0	0	0	0	0
	L	2	A	0	0	0	0	0	0	0	0	0	0	0
	L	2	B	0	0	0	0	0	1	0	0	0	0	0
	L	2	C	0	0	0	0	0	0	0	0	0	0	0
	L	2	D	0	0	0	0	0	0	0	0	0	0	0
	L	3	A	0	0	0	0	0	0	0	0	0	0	0
	L	3	B	0	0	0	0	0	1	0	0	0	0	0
	L	3	C	0	0	0	0	0	0	0	0	0	0	0
	L	3	D	0	0	0	0	0	1	0	0	0	0	0
67	L	1	A	0	0	0	0	0	0	0	0	0	0	0
	L	1	B	0	0	0	0	0	0	0	0	0	0	0
	L	1	C	0	0	0	0	0	0	0	0	0	0	0
	L	1	D	0	0	0	0	0	0	0	0	0	0	0
	L	2	A	0	0	0	0	0	0	0	0	0	0	0
	L	2	B	0	0	0	0	0	0	0	0	0	0	0
	L	2	C	0	0	0	0	0	0	0	0	0	0	0
	L	2	D	2	0	0	0	0	2	1	0	0	0	0
	L	3	A	0	0	0	0	0	0	0	0	0	0	0
	L	3	B	0	0	0	0	0	0	0	0	0	0	0
	L	3	C	0	0	0	0	0	0	0	0	0	0	0
	L	3	D	0	0	0	0	0	2	1	0	0	0	0
68	L	1	A	0	0	0	0	0	0	0	0	0	0	0
	L	1	B	0	0	0	0	0	0	0	0	0	0	0
	L	1	C	0	0	0	0	0	1	0	0	0	0	0
	L	1	D	0	0	0	0	0	1	0	0	0	0	0
	L	2	A	0	0	0	0	0	0	0	0	0	0	0
	L	2	B	0	0	0	0	0	0	0	0	0	0	0
	L	2	C	1	0	0	0	0	2	1	0	0	0	0
	L	2	D	0	0	0	0	0	1	0	0	0	0	0
	L	3	A	NA	NA	NA	NA	NA	NA	NA	NA	NA	NA	NA
	L	3	B	NA	NA	NA	NA	NA	NA	NA	NA	NA	NA	NA
	L	3	C	NA	NA	NA	NA	NA	NA	NA	NA	NA	NA	NA
	L	3	D	NA	NA	NA	NA	NA	NA	NA	NA	NA	NA	NA
44	L	1	A	0	0	0	0	0	0	0	0	0	0	0
	L	1	B	0	0	0	0	0	0	0	0	0	0	0
	L	1	C	0	0	0	0	0	0	0	0	0	0	0
	L	1	D	0	0	0	0	0	0	0	0	0	0	0
	L	2	A	0	0	0	0	0	0	0	0	0	0	0
	L	2	B	0	0	0	0	0	0	0	0	0	0	0
	L	2	C	0	0	0	0	0	0	0	0	0	0	0
	L	2	D	0	0	0	0	0	1	0	0	0	0	0
	L	3	A	0	0	0	0	0	0	0	0	0	0	0
	L	3	B	0	0	0	0	0	0	0	0	0	0	0
	L	3	C	0	0	0	0	0	0	0	0	0	0	0
	L	3	D	0	0	0	0	0	1	0	0	0	0	0
19	L	1	A	0	0	0	0	0	0	0	0	0	0	0
	L	1	B	0	0	0	0	0	0	0	0	0	0	0
	L	1	C	0	0	0	0	0	0	0	0	0	0	0
	L	1	D	0	0	0	0	0	0	0	0	0	0	0
	L	2	A	0	0	0	0	0	0	0	0	0	0	0
	L	2	B	0	0	0	0	0	0	0	0	0	0	0
	L	2	C	0	0	0	0	0	1	0	0	0	0	0
	L	2	D	0	0	0	0	0	0	0	0	0	0	0
	L	3	A	0	0	0	0	0	0	0	0	0	1	0
	L	3	B	0	0	0	0	0	0	0	0	0	0	0
	L	3	C	0	0	0	0	0	1	0	0	0	0	0
	L	3	D	2	0	0	0	0	2	1	0	0	0	0
69	L	1	A	0	0	0	0	0	0	0	0	0	0	0
	L	1	B	0	0	0	0	0	0	0	0	0	0	0
	L	1	C	0	0	0	0	0	1	0	0	0	0	0
	L	1	D	0	0	0	0	0	0	0	0	0	0	0
	L	2	A	NA	NA	NA	NA	NA	NA	NA	NA	NA	NA	NA
	L	2	B	NA	NA	NA	NA	NA	NA	NA	NA	NA	NA	NA
	L	2	C	NA	NA	NA	NA	NA	NA	NA	NA	NA	NA	NA
	L	2	D	NA	NA	NA	NA	NA	NA	NA	NA	NA	NA	NA
	L	3	A	NA	NA	NA	NA	NA	NA	NA	NA	NA	NA	NA
	L	3	B	NA	NA	NA	NA	NA	NA	NA	NA	NA	NA	NA
	L	3	C	NA	NA	NA	NA	NA	NA	NA	NA	NA	NA	NA
	L	3	D	NA	NA	NA	NA	NA	NA	NA	NA	NA	NA	NA
45	L	1	A	0	0	0	0	0	0	0	0	0	0	0
	L	1	B	0	0	0	0	0	0	0	0	0	0	0
	L	1	C	0	0	0	0	0	1	0	0	0	0	0
	L	1	D	0	0	0	0	0	1	0	0	0	0	0
	L	2	A	NA	NA	NA	NA	NA	NA	NA	NA	NA	NA	NA
	L	2	B	NA	NA	NA	NA	NA	NA	NA	NA	NA	NA	NA
	L	2	C	NA	NA	NA	NA	NA	NA	NA	NA	NA	NA	NA
	L	2	D	NA	NA	NA	NA	NA	NA	NA	NA	NA	NA	NA
	L	3	A	0	0	0	0	0	0	0	0	0	0	0
	L	3	B	0	0	0	0	0	0	0	0	0	0	0
	L	3	C	0	0	0	0	0	2	1	0	0	0	0
	L	3	D	0	0	0	0	0	1	0	0	0	0	0
55	L	1	A	0	0	0	0	0	0	0	0	0	0	0
	L	1	B	0	0	0	0	0	0	0	0	0	0	0
	L	1	C	0	0	0	0	0	1	0	0	0	0	0
	L	1	D	0	0	0	0	0	1	0	0	0	0	0
	L	2	A	0	0	0	0	0	0	0	0	0	0	0
	L	2	B	0	0	0	0	0	1	0	0	0	0	0
	L	2	C	1	0	0	0	0	2	1	0	0	0	0
	L	2	D	0	0	0	0	0	0	0	0	0	0	0
	L	3	A	0	0	0	0	0	0	0	0	0	0	0
	L	3	B	0	0	0	0	0	0	0	0	0	0	0
	L	3	C	1	0	0	0	1	2	1	0	0	0	0
	L	3	D	0	0	0	0	0	0	0	0	0	0	0
20	L	1	A	0	0	0	0	0	0	0	0	0	0	0
	L	1	B	0	0	0	0	0	0	0	0	0	0	0
	L	1	C	0	0	0	0	0	1	0	0	0	0	0
	L	1	D	0	0	0	0	0	0	0	0	0	0	0
	L	2	A	0	0	0	0	0	0	0	0	0	0	0
	L	2	B	0	0	0	0	0	0	0	0	0	0	0
	L	2	C	1	0	0	0	0	1	0	0	0	0	0
	L	2	D	0	0	0	0	0	0	0	0	0	0	0
	L	3	A	0	0	0	0	0	0	0	0	0	0	0
	L	3	B	0	0	0	0	0	0	0	0	0	0	0
	L	3	C	1	0	0	0	1	1	0	0	0	0	0
	L	3	D	0	0	0	0	0	0	0	0	0	0	0
56	L	1	A	0	0	0	0	0	0	0	0	0	0	1
	L	1	B	0	0	0	0	0	0	0	0	0	0	1
	L	1	C	0	0	0	0	0	1	0	0	0	0	1
	L	1	D	0	0	0	0	0	2	1	0	0	0	1
	L	2	A	0	0	0	0	0	0	0	0	0	0	0
	L	2	B	0	0	0	0	0	0	0	0	0	0	0
	L	2	C	0	0	0	0	0	1	0	0	0	0	0
	L	2	D	0	0	0	0	0	0	0	0	0	0	0
	L	3	A	0	0	0	0	0	0	0	0	0	0	0
	L	3	B	0	0	0	0	0	0	0	0	0	0	0
	L	3	C	1	0	0	0	0	1	0	0	0	0	0
	L	3	D	0	0	0	0	0	0	0	0	0	0	0
57	L	1	A	0	0	0	0	0	0	0	0	0	0	0
	L	1	B	0	0	0	0	0	0	0	0	0	0	0
	L	1	C	0	0	0	0	0	0	0	0	0	0	0
	L	1	D	0	0	0	0	0	0	0	0	0	0	0
	L	2	A	0	0	0	0	0	0	0	0	0	0	0
	L	2	B	0	0	0	0	0	0	0	0	0	0	0
	L	2	C	0	0	0	0	0	0	0	0	0	0	0
	L	2	D	0	0	0	0	0	2	1	0	0	0	0
	L	3	A	0	0	0	0	0	0	0	0	0	0	0
	L	3	B	0	0	0	0	0	0	0	0	0	0	0
	L	3	C	0	0	0	0	0	0	0	0	0	0	0
	L	3	D	0	0	0	0	0	0	0	0	0	0	0
7	L	1	A	0	0	0	0	0	0	0	0	0	0	0
	L	1	B	0	0	0	0	0	0	0	0	0	0	0
	L	1	C	0	0	0	0	0	1	0	0	0	0	0
	L	1	D	0	0	0	0	0	0	0	0	0	0	0
	L	2	A	0	0	0	0	0	0	0	0	0	0	0
	L	2	B	0	0	0	0	0	0	0	0	0	0	0
	L	2	C	1	0	0	0	0	1	0	0	0	0	0
	L	2	D	0	0	0	0	0	0	0	0	0	0	0
	L	3	A	0	0	0	0	0	0	0	0	0	0	0
	L	3	B	0	0	0	0	0	0	0	0	0	0	0
	L	3	C	1	0	0	0	0	1	0	0	0	0	0
	L	3	D	0	0	0	0	0	0	0	0	0	0	0
32	L	1	A	0	0	0	0	0	1	0	0	0	0	0
	L	1	B	0	0	0	0	0	0	0	0	0	0	0
	L	1	C	0	0	0	0	0	0	0	0	0	0	0
	L	1	D	0	0	0	0	0	0	0	0	0	0	0
	L	2	A	0	0	0	0	0	0	0	0	0	0	0
	L	2	B	0	0	0	0	0	0	0	0	0	0	0
	L	2	C	0	0	0	0	0	1	0	0	0	0	0
	L	2	D	0	0	0	0	0	0	0	0	0	0	0
	L	3	A	NA	NA	NA	NA	NA	NA	NA	NA	NA	NA	NA
	L	3	B	NA	NA	NA	NA	NA	NA	NA	NA	NA	NA	NA
	L	3	C	NA	NA	NA	NA	NA	NA	NA	NA	NA	NA	NA
	L	3	D	NA	NA	NA	NA	NA	NA	NA	NA	NA	NA	NA
30	L	1	A	0	0	0	0	0	0	0	0	0	0	0
	L	1	B	0	0	0	0	0	0	0	0	0	0	0
	L	1	C	0	0	0	0	0	0	0	0	0	0	0
	L	1	D	0	0	0	0	0	2	1	0	0	0	0
	L	2	A	0	0	0	0	0	0	0	0	0	0	0
	L	2	B	0	0	0	0	0	0	0	0	0	0	0
	L	2	C	0	0	0	0	0	0	0	0	0	0	0
	L	2	D	0	0	0	0	0	1	0	0	0	0	0
	L	3	A	0	0	0	0	0	0	0	0	0	0	0
	L	3	B	0	0	0	0	0	0	0	0	0	0	0
	L	3	C	0	0	0	0	0	0	0	0	0	0	0
	L	3	D	0	0	0	0	0	0	0	0	0	0	0
21	L	1	A	0	0	0	0	0	0	0	0	0	0	0
	L	1	B	0	0	0	0	0	0	0	0	0	0	0
	L	1	C	0	0	0	0	0	0	0	0	0	0	0
	L	1	D	0	0	0	0	0	1	0	0	0	0	0
	L	2	A	0	0	0	0	0	0	0	0	0	0	0
	L	2	B	0	0	0	0	0	0	0	0	0	0	0
	L	2	C	0	0	0	0	0	0	0	0	0	0	0
	L	2	D	0	0	0	0	0	0	0	0	0	0	0
	L	3	A	0	0	0	0	0	0	0	0	0	0	0
	L	3	B	0	0	0	0	0	1	0	0	0	0	0
	L	3	C	0	0	0	0	0	0	0	0	0	0	0
	L	3	D	0	0	0	0	0	0	0	0	0	0	0
34	L	1	A	0	0	0	0	0	0	0	0	0	0	0
	L	1	B	0	0	0	0	0	1	0	0	0	0	0
	L	1	C	1	0	0	0	0	2	1	0	0	0	0
	L	1	D	0	0	0	0	0	1	0	0	0	0	0
	L	2	A	0	0	0	0	0	0	0	0	0	0	0
	L	2	B	0	0	0	0	0	0	0	0	0	0	0
	L	2	C	1	0	0	0	0	1	0	0	0	0	0
	L	2	D	0	0	0	0	0	1	0	0	0	0	0
	L	3	A	0	0	0	0	0	0	0	0	0	0	0
	L	3	B	0	0	0	0	0	0	0	0	0	0	0
	L	3	C	0	0	0	0	0	1	0	0	0	0	0
	L	3	D	0	0	0	0	0	0	0	0	0	0	0
8	L	1	A	0	0	0	0	0	0	0	0	0	0	0
	L	1	B	0	0	0	0	0	0	0	0	0	0	0
	L	1	C	0	0	0	0	0	1	0	0	0	0	0
	L	1	D	0	0	0	0	0	0	0	0	0	0	0
	L	2	A	0	0	0	0	0	0	0	0	0	0	0
	L	2	B	0	0	0	0	0	0	0	0	0	0	0
	L	2	C	0	0	0	0	0	1	0	0	0	0	0
	L	2	D	0	0	0	0	0	0	0	0	0	0	0
	L	3	A	0	0	0	0	0	0	0	0	0	0	0
	L	3	B	0	0	0	0	0	0	0	0	0	0	0
	L	3	C	0	0	0	0	0	2	1	0	0	0	0
	L	3	D	0	0	0	0	0	0	0	0	0	0	0
46	L	1	A	0	0	0	0	0	0	0	0	0	0	0
	L	1	B	0	0	0	0	0	0	0	0	0	0	0
	L	1	C	1	0	0	0	0	2	1	0	0	0	0
	L	1	D	0	0	0	0	0	1	0	0	0	0	0
	L	2	A	0	0	0	0	0	0	0	0	0	0	0
	L	2	B	0	0	0	0	0	0	0	0	0	0	0
	L	2	C	0	0	0	0	0	1	0	0	0	0	0
	L	2	D	0	0	0	0	0	1	0	0	0	0	0
	L	3	A	0	0	0	0	0	0	0	0	0	0	0
	L	3	B	0	0	0	0	0	0	0	0	0	0	0
	L	3	C	0	0	0	0	0	1	0	0	0	0	0
	L	3	D	0	0	0	0	0	1	0	0	0	0	0
22	L	1	A	0	0	0	0	0	0	0	0	0	0	0
	L	1	B	0	0	0	0	0	0	0	0	0	0	0
	L	1	C	0	0	0	0	0	0	0	0	0	0	0
	L	1	D	0	0	0	0	0	1	0	0	0	0	0
	L	2	A	0	0	0	0	0	0	0	0	0	0	0
	L	2	B	0	0	0	0	0	0	0	0	0	0	0
	L	2	C	0	0	0	0	0	0	0	0	0	0	0
	L	2	D	0	0	0	0	0	1	0	0	0	0	0
	L	3	A	NA	NA	NA	NA	NA	NA	NA	NA	NA	NA	NA
	L	3	B	NA	NA	NA	NA	NA	NA	NA	NA	NA	NA	NA
	L	3	C	NA	NA	NA	NA	NA	NA	NA	NA	NA	NA	NA
	L	3	D	NA	NA	NA	NA	NA	NA	NA	NA	NA	NA	NA
9	L	1	A	0	0	0	0	0	0	0	0	0	0	1
	L	1	B	0	0	0	0	0	0	0	0	0	0	1
	L	1	C	0	0	0	0	0	0	0	0	0	0	1
	L	1	D	0	0	0	0	0	1	0	0	0	0	1
	L	2	A	0	0	0	0	0	0	0	0	0	0	1
	L	2	B	0	0	0	0	0	0	0	0	0	0	1
	L	2	C	0	0	0	0	0	0	0	0	0	0	1
	L	2	D	0	0	0	0	0	2	0	0	0	0	1
	L	3	A	0	0	0	0	0	0	0	0	0	0	0
	L	3	B	0	0	0	0	0	0	0	0	0	0	0
	L	3	C	0	0	0	0	0	0	0	0	0	0	0
	L	3	D	0	0	0	0	0	1	0	0	0	0	0
47	L	1	A	0	0	0	0	0	0	0	0	0	0	0
	L	1	B	0	0	0	0	0	0	0	0	0	0	0
	L	1	C	0	0	0	0	0	0	0	0	0	0	0
	L	1	D	0	0	0	0	0	1	0	0	0	0	0
	L	2	A	0	0	0	0	0	0	0	0	0	0	0
	L	2	B	0	0	0	0	0	0	0	0	0	0	0
	L	2	C	0	0	0	0	0	0	0	0	0	0	0
	L	2	D	0	0	0	0	0	1	0	0	0	0	0
	L	3	A	0	0	0	0	0	0	0	0	0	0	0
	L	3	B	0	0	0	0	0	0	0	0	0	0	0
	L	3	C	0	0	0	0	0	0	0	0	0	0	0
	L	3	D	0	0	0	0	0	1	0	0	0	0	0
58	L	1	A	0	0	0	0	0	0	0	0	0	0	1
	L	1	B	0	0	0	0	0	0	0	0	0	0	1
	L	1	C	0	0	0	0	0	0	0	0	0	0	1
	L	1	D	0	0	0	0	0	1	0	0	0	0	1
	L	2	A	0	0	0	0	0	0	0	0	0	0	0
	L	2	B	0	0	0	0	0	0	0	0	0	0	0
	L	2	C	0	0	0	0	0	0	0	0	0	0	0
	L	2	D	0	0	0	0	0	0	0	0	0	0	0
	L	3	A	NA	NA	NA	NA	NA	NA	NA	NA	NA	NA	NA
	L	3	B	NA	NA	NA	NA	NA	NA	NA	NA	NA	NA	NA
	L	3	C	NA	NA	NA	NA	NA	NA	NA	NA	NA	NA	NA
	L	3	D	NA	NA	NA	NA	NA	NA	NA	NA	NA	NA	NA
23	L	1	A	0	0	0	0	0	0	0	0	0	0	0
	L	1	B	0	0	0	0	0	0	0	0	0	0	0
	L	1	C	0	0	0	0	0	0	0	0	0	0	0
	L	1	D	1	0	0	0	0	1	0	0	0	0	0
	L	2	A	0	0	0	0	0	0	0	0	0	0	0
	L	2	B	0	0	0	0	0	0	0	0	0	0	0
	L	2	C	0	0	0	0	0	0	0	0	0	0	0
	L	2	D	0	0	0	0	0	1	0	0	0	0	0
	L	3	A	0	0	0	0	0	0	0	0	0	0	0
	L	3	B	0	0	0	0	0	0	0	0	0	0	0
	L	3	C	0	0	0	0	0	0	0	0	0	0	0
	L	3	D	0	0	0	0	0	0	0	0	0	0	0
59	L	1	A	0	0	0	0	0	0	0	0	0	0	1
	L	1	B	0	0	0	0	0	0	0	0	0	0	1
	L	1	C	1	0	0	0	0	2	1	0	0	0	1
	L	1	D	0	0	0	0	0	1	0	0	0	0	1
	L	2	A	NA	NA	NA	NA	NA	NA	NA	NA	NA	NA	NA
	L	2	B	NA	NA	NA	NA	NA	NA	NA	NA	NA	NA	NA
	L	2	C	NA	NA	NA	NA	NA	NA	NA	NA	NA	NA	NA
	L	2	D	NA	NA	NA	NA	NA	NA	NA	NA	NA	NA	NA
	L	3	A	NA	NA	NA	NA	NA	NA	NA	NA	NA	NA	NA
	L	3	B	NA	NA	NA	NA	NA	NA	NA	NA	NA	NA	NA
	L	3	C	NA	NA	NA	NA	NA	NA	NA	NA	NA	NA	NA
	L	3	D	NA	NA	NA	NA	NA	NA	NA	NA	NA	NA	NA
60	L	1	A	0	0	0	0	0	0	0	0	0	0	1
	L	1	B	0	0	0	0	0	0	0	0	0	0	1
	L	1	C	0	0	0	0	0	0	0	0	0	0	1
	L	1	D	0	0	0	0	0	0	0	0	0	0	1
	L	2	A	0	0	0	0	0	0	0	0	0	0	1
	L	2	B	0	0	0	0	0	1	0	0	0	0	1
	L	2	C	0	0	0	0	0	1	0	0	0	0	1
	L	2	D	0	0	0	0	0	0	0	0	0	0	1
	L	3	A	0	0	0	0	0	0	0	0	0	0	1
	L	3	B	0	0	0	0	0	1	0	0	0	0	1
	L	3	C	0	0	0	0	0	0	0	0	0	0	1
	L	3	D	0	0	0	0	0	1	0	0	0	0	1
70	L	1	A	0	0	0	0	0	0	0	0	0	0	0
	L	1	B	0	0	0	0	0	0	0	0	0	0	0
	L	1	C	0	0	0	0	0	0	0	0	0	0	0
	L	1	D	0	0	0	0	0	1	0	0	0	0	0
	L	2	A	0	0	0	0	0	0	0	0	0	0	0
	L	2	B	0	0	0	0	0	0	0	0	0	0	0
	L	2	C	0	0	0	0	0	0	0	0	0	0	0
	L	2	D	0	0	0	0	0	1	0	0	0	0	0
	L	3	A	0	0	0	0	0	0	0	0	0	0	0
	L	3	B	0	0	0	0	0	0	0	0	0	0	0
	L	3	C	0	0	0	0	0	0	0	0	0	0	0
	L	3	D	0	0	0	0	0	1	0	0	0	0	0
10	L	1	A	0	0	0	0	0	0	0	0	0	0	0
	L	1	B	0	0	0	0	0	1	0	0	0	0	0
	L	1	C	0	0	0	0	0	1	0	0	0	0	0
	L	1	D	0	0	0	0	0	0	0	0	0	0	0
	L	2	A	0	0	0	0	0	0	0	0	0	0	0
	L	2	B	0	0	0	0	0	1	0	0	0	0	0
	L	2	C	0	0	0	0	1	2	0	0	0	0	0
	L	2	D	0	0	0	0	0	0	0	0	0	0	0
	L	3	A	0	0	0	0	0	0	0	0	0	0	0
	L	3	B	0	0	0	0	0	0	0	0	0	0	0
	L	3	C	0	0	0	0	0	1	0	0	0	0	0
	L	3	D	0	0	0	0	0	0	0	0	0	0	0
11	L	1	A	0	0	0	0	0	0	0	0	0	0	1
	L	1	B	0	0	0	0	0	0	0	0	0	0	1
	L	1	C	0	0	0	0	0	0	0	0	0	0	1
	L	1	D	0	0	0	0	0	0	0	0	0	0	1
	L	2	A	0	0	0	0	0	0	0	0	0	0	0
	L	2	B	0	0	0	0	0	0	0	0	0	0	0
	L	2	C	0	0	0	0	0	0	0	0	0	0	0
	L	2	D	0	0	0	0	0	0	0	0	0	0	0
	L	3	A	0	0	0	0	0	0	0	0	0	0	0
	L	3	B	0	0	0	0	0	0	0	0	0	0	0
	L	3	C	0	0	0	0	0	0	0	0	0	0	0
	L	3	D	0	0	0	0	0	0	0	0	0	0	0
24	L	1	A	0	0	0	0	0	0	0	0	0	0	0
	L	1	B	0	0	0	0	0	0	0	0	0	0	0
	L	1	C	3	0	0	0	0	2	1	0	0	0	0
	L	1	D	0	0	0	0	0	1	0	0	0	0	0
	L	2	A	NA	NA	NA	NA	NA	NA	NA	NA	NA	NA	NA
	L	2	B	NA	NA	NA	NA	NA	NA	NA	NA	NA	NA	NA
	L	2	C	NA	NA	NA	NA	NA	NA	NA	NA	NA	NA	NA
	L	2	D	NA	NA	NA	NA	NA	NA	NA	NA	NA	NA	NA
	L	3	A	0	0	0	0	0	0	0	0	0	0	0
	L	3	B	0	0	0	0	0	0	0	0	0	0	0
	L	3	C	0	0	0	0	0	1	0	0	0	0	0
	L	3	D	0	0	0	0	0	0	0	0	0	0	0
71	L	1	A	0	0	0	0	0	0	0	0	0	0	0
	L	1	B	0	0	0	0	0	0	0	0	0	0	0
	L	1	C	0	0	0	0	0	1	0	0	0	0	0
	L	1	D	1	0	0	0	0	2	1	0	0	0	0
	L	2	A	NA	NA	NA	NA	NA	NA	NA	NA	NA	NA	NA
	L	2	B	NA	NA	NA	NA	NA	NA	NA	NA	NA	NA	NA
	L	2	C	NA	NA	NA	NA	NA	NA	NA	NA	NA	NA	NA
	L	2	D	NA	NA	NA	NA	NA	NA	NA	NA	NA	NA	NA
	L	3	A	NA	NA	NA	NA	NA	NA	NA	NA	NA	NA	NA
	L	3	B	NA	NA	NA	NA	NA	NA	NA	NA	NA	NA	NA
	L	3	C	NA	NA	NA	NA	NA	NA	NA	NA	NA	NA	NA
	L	3	D	NA	NA	NA	NA	NA	NA	NA	NA	NA	NA	NA
12	L	1	A	0	0	0	0	0	0	0	0	0	0	0
	L	1	B	0	0	0	0	0	0	0	0	0	0	0
	L	1	C	0	0	0	0	0	0	0	0	0	0	0
	L	1	D	0	0	0	0	0	1	0	0	0	0	0
	L	2	A	0	0	0	0	0	0	0	0	0	0	0
	L	2	B	0	0	0	0	0	0	0	0	0	0	0
	L	2	C	0	0	0	0	0	0	0	0	0	0	0
	L	2	D	0	0	0	0	1	2	1	0	0	0	0
	L	3	A	0	0	0	0	0	0	0	0	0	0	0
	L	3	B	0	0	0	0	0	0	0	0	0	0	0
	L	3	C	0	0	0	0	0	1	0	0	0	0	0
	L	3	D	0	0	0	0	0	2	1	0	0	0	0
33	L	1	A	0	0	0	0	0	0	0	0	0	0	0
	L	1	B	0	0	0	0	0	0	0	0	0	0	0
	L	1	C	0	0	0	0	1	0	0	0	0	0	0
	L	1	D	0	0	0	0	0	1	0	0	0	0	0
	L	2	A	0	0	0	0	0	0	0	0	0	0	0
	L	2	B	0	0	0	0	0	0	0	0	0	0	0
	L	2	C	0	0	0	0	0	0	0	0	0	0	0
	L	2	D	0	0	0	0	0	1	0	0	0	0	0
	L	3	A	0	0	0	0	0	0	0	0	0	0	0
	L	3	B	0	0	0	0	0	0	0	0	0	0	0
	L	3	C	0	0	0	0	0	0	0	0	0	0	0
	L	3	D	0	0	0	0	0	1	0	0	0	0	0
35	L	1	A	0	0	0	0	0	0	0	0	0	0	1
	L	1	B	0	0	0	0	0	0	0	0	0	0	1
	L	1	C	0	0	0	0	0	0	0	0	0	0	1
	L	1	D	0	0	0	0	0	1	0	0	0	1	1
	L	2	A	0	0	0	0	0	0	0	0	0	0	1
	L	2	B	0	0	0	0	0	0	0	0	0	0	1
	L	2	C	0	0	0	0	0	0	0	0	0	0	1
	L	2	D	0	0	0	0	0	0	0	0	0	0	1
	L	3	A	0	0	0	0	0	0	0	0	0	0	1
	L	3	B	0	0	0	0	0	0	0	0	0	0	1
	L	3	C	0	0	0	0	0	0	0	0	0	0	1
	L	3	D	0	0	0	0	0	1	0	0	0	0	1
72	L	1	A	0	0	0	0	0	0	0	0	0	0	0
	L	1	B	0	0	0	0	0	0	0	0	0	0	0
	L	1	C	0	0	0	0	1	2	1	0	0	0	0
	L	1	D	0	0	0	0	0	1	0	0	0	0	0
	L	2	A	NA	NA	NA	NA	NA	NA	NA	NA	NA	NA	NA
	L	2	B	NA	NA	NA	NA	NA	NA	NA	NA	NA	NA	NA
	L	2	C	NA	NA	NA	NA	NA	NA	NA	NA	NA	NA	NA
	L	2	D	NA	NA	NA	NA	NA	NA	NA	NA	NA	NA	NA
	L	3	A	0	0	0	0	0	0	0	0	0	0	0
	L	3	B	0	0	0	0	0	0	0	0	0	0	0
	L	3	C	0	0	0	0	0	1	0	0	0	0	0
	L	3	D	0	0	0	0	0	0	0	0	0	0	0
36	L	1	A	0	0	0	0	0	0	0	0	0	0	0
	L	1	B	0	0	0	0	0	0	0	0	0	0	0
	L	1	C	0	0	0	0	0	0	0	0	0	0	0
	L	1	D	0	0	0	0	0	0	0	0	0	0	0
	L	2	A	0	0	0	0	0	0	0	0	0	0	0
	L	2	B	0	0	0	0	0	0	0	0	0	0	0
	L	2	C	0	0	0	0	0	0	0	0	0	0	0
	L	2	D	0	0	0	0	0	1	0	0	0	0	0
	L	3	A	0	0	0	0	0	0	0	0	0	0	0
	L	3	B	0	0	0	0	0	0	0	0	0	0	0
	L	3	C	0	0	0	0	0	1	0	0	0	0	0
	L	3	D	0	0	0	0	0	1	0	0	0	0	0
48	L	1	A	0	0	0	0	0	0	0	0	0	0	0
	L	1	B	0	0	0	0	0	0	0	0	0	0	0
	L	1	C	0	0	0	0	0	1	0	0	0	0	0
	L	1	D	0	0	0	0	0	1	0	0	0	0	0
	L	2	A	0	0	0	0	0	0	0	0	0	0	0
	L	2	B	0	0	0	0	0	0	0	0	0	0	0
	L	2	C	0	0	0	0	1	2	2	0	0	0	0
	L	2	D	0	0	0	0	0	1	0	0	0	0	0
	L	3	A	0	0	0	0	0	0	0	0	0	0	0
	L	3	B	0	0	0	0	0	0	0	0	0	0	0
	L	3	C	0	0	0	0	0	2	1	0	0	0	0
	L	3	D	0	0	0	0	1	0	0	0	0	0	0
